# Supplementary material for: Structural disruption of BAF chromatin remodeller impairs neuroblastoma metastasis by reverting an invasiveness epigenomic program
Source: Mol Cancer. 2022 Sep 3;21:175. doi: 10.1186/s12943-022-01643-4 (PMC9440539; doi:10.1186/s12943-022-01643-4)
Supplement: Supplementary file 2 — Additional file 2. RNA-Seq BAF-modulated genes.List of genes transcriptionally modulated in SK-N-BE(2) cells after BAFdisruption through ARID1A and ARID1B silencing, ordered by cluster. Log2fold change versus control and adjusted p-valueare indicated. [file 12943_2022_1643_MOESM2_ESM.xlsx]

## Sheet: RNA-Seq BAF-modulated genes
Gene	ID	log2FC shARID1A	padj	log2FC shARID1B	padj	log2FC Combination	padj	Cluster
TMEM108-AS1	ENSG00000251011.6	-4.12313	3.5e-62	-3.61284	6.03e-50	-6.29207	3.04285e-98	Cluster 1
CDX1	ENSG00000113722.17	-3.07259	0.00199733	-2.78118	0.0037451	-5.52896	4.13533e-07	Cluster 1
APOL4	ENSG00000100336.17	-2.35346	0.000831775	-2.01586	0.00315592	-5.1804	1.19341e-08	Cluster 1
LINC01262	ENSG00000250739.1	-1.85373	4.6e-09	-2.31106	1.39e-13	-4.97823	4.27647e-29	Cluster 1
GJA5	ENSG00000265107.3	-1.98599	0.0466355	-3.82189	0.000153652	-4.923	3.49223e-05	Cluster 1
AC008163.1	ENSG00000233491.8	-2.37784	0.00138285	-2.37036	0.000885941	-4.78404	5.90277e-08	Cluster 1
EDN3	ENSG00000124205.18	-3.5931	2.62e-19	-2.95382	1.6e-13	-4.70326	3.31292e-33	Cluster 1
CELF2	ENSG00000048740.18	-2.12645	7.02e-05	-2.56377	3.94e-07	-4.28934	9.78036e-19	Cluster 1
AC026956.2	ENSG00000287872.1	-2.02733	1.46e-06	-2.73139	1.92e-10	-4.11969	1.22019e-14	Cluster 1
S100A16	ENSG00000188643.11	-2.71737	8.9e-12	-1.59373	7.33e-05	-4.0147	1.79212e-21	Cluster 1
SPINK4	ENSG00000122711.9	-2.86625	2.23e-06	-2.7324	2.69e-06	-3.92521	2.72604e-08	Cluster 1
HECW2-AS1	ENSG00000229056.2	-2.35231	3.08e-10	-1.85161	5.38e-07	-3.86297	2.58642e-22	Cluster 1
OTOF	ENSG00000115155.18	-2.88757	1.06e-05	-1.34887	0.0473166	-3.86004	1.40818e-08	Cluster 1
SULT1B1	ENSG00000173597.9	-1.80621	0.000957403	-1.93885	0.000204164	-3.80982	9.36343e-13	Cluster 1
LINC01091	ENSG00000249464.6	-1.68154	0.00053446	-2.56078	1.88e-07	-3.73206	4.09614e-10	Cluster 1
CEP295NL	ENSG00000178404.10	-1.66222	2.23e-06	-2.77457	2.25e-14	-3.50296	4.42375e-18	Cluster 1
LINC02607	ENSG00000228971.3	-2.43889	7.34e-23	-1.20816	2.34e-06	-3.50241	8.9918e-44	Cluster 1
DMP1	ENSG00000152592.14	-1.85301	0.0154499	-1.57775	0.0318108	-3.48081	3.16942e-05	Cluster 1
HGF	ENSG00000019991.18	-2.30902	5.02e-15	-2.26836	7.52e-15	-3.4746	7.62948e-34	Cluster 1
RET	ENSG00000165731.20	-2.08496	1.24e-10	-1.08058	0.00206909	-3.39476	1.06649e-28	Cluster 1
MCAM	ENSG00000076706.17	-2.24716	1.39e-31	-1.53966	3.11e-15	-3.35153	4.12035e-70	Cluster 1
AC008676.3	ENSG00000285868.1	-2.33359	0.0016032	-2.29145	0.0012102	-3.29497	1.27387e-05	Cluster 1
TTC24	ENSG00000187862.12	-2.30906	0.0310833	-2.97616	0.00305774	-3.27772	0.000961668	Cluster 1
LCN1	ENSG00000160349.9	-2.60821	4.93e-05	-1.68067	0.0106209	-3.22707	1.56813e-07	Cluster 1
LINC00702	ENSG00000233117.4	-1.17518	0.0369066	-1.7063	0.000956468	-3.22373	2.89334e-08	Cluster 1
ITGB3	ENSG00000259207.9	-2.07244	3.31e-07	-1.0821	0.0130842	-3.15201	1.22248e-15	Cluster 1
COL6A3	ENSG00000163359.16	-1.31747	0.00942351	-1.79892	8.92e-05	-3.14164	1.37127e-13	Cluster 1
PHYHD1	ENSG00000175287.19	-2.38686	0.000349903	-1.90675	0.00272208	-3.10128	5.18871e-06	Cluster 1
S1PR3	ENSG00000213694.6	-0.724237	3.28e-05	-2.1256	2.58e-40	-3.0928	4.72728e-76	Cluster 1
EDN1	ENSG00000078401.7	-1.35394	0.0102449	-1.33015	0.00835658	-3.00777	3.61093e-08	Cluster 1
AC011625.1	ENSG00000223436.1	-1.817	0.00362502	-1.85737	0.00187385	-2.95745	3.36422e-06	Cluster 1
ANKRD1	ENSG00000148677.6	-2.07437	0.00245239	-1.42473	0.0450889	-2.93967	1.43385e-06	Cluster 1
NIPAL4	ENSG00000172548.14	-1.82333	7.53e-07	-2.0142	1.92e-08	-2.89785	9.0093e-16	Cluster 1
EVA1A	ENSG00000115363.14	-1.46421	3.96e-28	-1.66919	1.69e-36	-2.8705	3.91751e-92	Cluster 1
AC106895.2	ENSG00000251216.2	-0.704358	0.00013962	-2.17964	3.66e-40	-2.85068	5.90542e-66	Cluster 1
C10orf90	ENSG00000154493.19	-1.46857	0.00136296	-1.46626	0.000864443	-2.79622	1.03591e-10	Cluster 1
LMNTD1	ENSG00000152936.10	-2.01148	1.08e-05	-1.16119	0.0148935	-2.79111	4.36845e-10	Cluster 1
XPNPEP2	ENSG00000122121.11	-1.20328	0.00276196	-2.34839	4.3e-11	-2.78152	3.50399e-15	Cluster 1
LOXL2	ENSG00000134013.16	-2.05603	1.35e-64	-1.68443	8.33e-44	-2.76324	1.59579e-115	Cluster 1
IRF6	ENSG00000117595.12	-0.991824	0.000294343	-1.76408	1.52e-12	-2.73827	9.42198e-28	Cluster 1
NAV2	ENSG00000166833.21	-1.8875	4.11e-12	-1.19583	2.55e-05	-2.71686	1.25235e-25	Cluster 1
TMEM255A	ENSG00000125355.15	-1.50036	0.00068654	-0.899373	0.0471655	-2.71326	1.60484e-09	Cluster 1
GASK1A	ENSG00000144649.9	-1.50585	0.000612622	-1.68129	7.18e-05	-2.69082	3.68691e-09	Cluster 1
SULT1E1	ENSG00000109193.12	-1.22382	0.00955568	-1.61577	0.000217005	-2.66696	1.24785e-09	Cluster 1
AL445218.1	ENSG00000237954.7	-3.43425	2.47e-11	-0.983075	0.0422775	-2.657	1.13142e-08	Cluster 1
VCAN	ENSG00000038427.16	-0.982304	0.000559884	-2.28598	3.48e-20	-2.64682	3.37759e-27	Cluster 1
AC006369.1	ENSG00000236213.2	-1.65696	0.00187586	-1.52171	0.0028838	-2.59667	1.76009e-06	Cluster 1
SMIM32	ENSG00000271824.2	-1.5361	1.47e-08	-1.06317	0.000112877	-2.58186	1.32551e-21	Cluster 1
MPP4	ENSG00000082126.18	-1.43677	0.00158575	-1.90128	1.57e-05	-2.57444	4.39978e-08	Cluster 1
CD274	ENSG00000120217.14	-2.36462	5.33e-10	-1.05058	0.00925648	-2.56482	7.0356e-12	Cluster 1
PTGER2	ENSG00000125384.7	-1.33387	0.000316835	-1.20232	0.000956951	-2.53399	9.57896e-15	Cluster 1
COLEC12	ENSG00000158270.12	-1.04131	0.0111289	-1.89135	3.8e-07	-2.5255	3.57205e-11	Cluster 1
PRLHR	ENSG00000119973.6	-2.20532	2.58e-08	-1.47083	0.000185882	-2.52481	1.09795e-10	Cluster 1
TMEM158	ENSG00000249992.2	-2.12709	0.00151868	-1.58901	0.0185573	-2.52302	4.77513e-05	Cluster 1
UBA7	ENSG00000182179.13	-1.13565	0.0407055	-1.2146	0.0191796	-2.50814	9.78125e-08	Cluster 1
MYLK	ENSG00000065534.18	-1.05739	0.000219904	-1.64784	2.48e-10	-2.49782	2.148e-23	Cluster 1
TGFBI	ENSG00000120708.17	-1.61717	9.49e-11	-1.42963	9.43e-09	-2.49216	5.3721e-26	Cluster 1
PARM1	ENSG00000169116.11	-1.48849	0.00249734	-1.3009	0.00725007	-2.48448	8.55027e-09	Cluster 1
CCN2	ENSG00000118523.6	-1.53588	0.0150133	-1.2645	0.0444903	-2.45904	7.05357e-06	Cluster 1
SCARF2	ENSG00000244486.9	-1.29326	0.000320442	-1.18038	0.000810559	-2.44064	1.96097e-14	Cluster 1
CLDN4	ENSG00000189143.9	-1.2007	0.0494693	-1.58492	0.00386695	-2.43753	2.06207e-06	Cluster 1
TNFRSF19	ENSG00000127863.15	-2.11164	9.35e-06	-1.30722	0.00940123	-2.42256	7.97021e-08	Cluster 1
DOCK2	ENSG00000134516.18	-1.1147	0.00209082	-1.29764	0.000145556	-2.40602	2.89666e-12	Cluster 1
SCN4B	ENSG00000177098.8	-1.63234	0.000164449	-1.58596	0.000166436	-2.36061	3.0806e-09	Cluster 1
FLT1	ENSG00000102755.12	-1.28864	0.00233338	-0.923296	0.0335555	-2.35289	2.50264e-10	Cluster 1
ETS1	ENSG00000134954.14	-1.62431	0.000146641	-1.42918	0.000741569	-2.33548	1.9494e-09	Cluster 1
LINC02623	ENSG00000234944.1	-1.81464	1.36e-05	-1.14161	0.00926201	-2.33535	2.85159e-09	Cluster 1
NPTX2	ENSG00000106236.4	-1.44575	4.6e-05	-0.851306	0.025274	-2.32077	7.23686e-13	Cluster 1
CREB5	ENSG00000146592.17	-1.31276	8.3e-21	-1.48891	3.66e-27	-2.32018	1.98033e-64	Cluster 1
PLSCR1	ENSG00000188313.13	-1.38212	1.24e-07	-0.997572	0.000187148	-2.31361	1.44529e-20	Cluster 1
EPHA4	ENSG00000116106.12	-1.73792	1.15e-05	-0.990272	0.0155578	-2.29049	3.97823e-09	Cluster 1
REP15	ENSG00000174236.4	-1.38817	1.72e-05	-1.17329	0.000231005	-2.27829	1.44219e-12	Cluster 1
FXYD5	ENSG00000089327.15	-1.69101	4.86e-08	-0.839919	0.00781399	-2.26472	8.47987e-13	Cluster 1
KC877982.1	ENSG00000269993.1	-1.53518	0.0003772	-1.33067	0.0018691	-2.2517	7.65097e-09	Cluster 1
GPR50	ENSG00000102195.10	-1.5251	0.000518136	-1.29317	0.00308889	-2.22998	1.67005e-08	Cluster 1
ITGA9	ENSG00000144668.12	-1.34379	2.49e-07	-1.60728	1.3e-10	-2.21899	8.42915e-20	Cluster 1
TPBG	ENSG00000146242.9	-0.94881	0.00901855	-1.99696	1.21e-10	-2.20769	4.35788e-13	Cluster 1
ARHGDIB	ENSG00000111348.9	-0.8917	0.00246057	-0.79005	0.00612658	-2.2014	3.07328e-17	Cluster 1
ITGAV	ENSG00000138448.12	-1.62953	1.54e-33	-1.36305	8.18e-24	-2.19376	1.45012e-61	Cluster 1
PTGIR	ENSG00000160013.9	-1.00801	0.0172648	-1.15734	0.00324427	-2.18835	1.23233e-09	Cluster 1
KCNA2	ENSG00000177301.15	-0.678001	0.0428005	-1.88293	1.15e-10	-2.17748	2.87767e-13	Cluster 1
CUBN	ENSG00000107611.16	-1.07414	3.56e-17	-1.95687	1.49e-52	-2.16964	1.35752e-61	Cluster 1
PDLIM3	ENSG00000154553.16	-1.4393	5.73e-18	-1.52688	1.29e-20	-2.16383	8.24106e-41	Cluster 1
AC139426.3	ENSG00000271078.1	-2.57968	9.98e-05	-1.51939	0.0132515	-2.16274	0.000418516	Cluster 1
LINC02458	ENSG00000246363.3	-3.00186	1.32e-05	-2.0441	0.00169251	-2.16183	0.000708535	Cluster 1
FAM111B	ENSG00000189057.11	-0.675277	0.0377729	-1.85857	1.41e-12	-2.14579	8.14337e-17	Cluster 1
ITGA4	ENSG00000115232.14	-0.899348	0.0226729	-1.03058	0.0048591	-2.13991	1.27538e-10	Cluster 1
TYMS	ENSG00000176890.16	-0.483194	0.0235465	-1.97768	3.63e-31	-2.12786	3.43742e-36	Cluster 1
HEG1	ENSG00000173706.14	-1.49024	5.39e-14	-1.14201	1.31e-08	-2.12575	6.05094e-29	Cluster 1
RGS20	ENSG00000147509.14	-1.62611	0.00661982	-1.67766	0.00322699	-2.12318	8.66846e-05	Cluster 1
RNF152	ENSG00000176641.11	-1.33564	0.000439774	-1.2896	0.000482087	-2.10902	6.06378e-10	Cluster 1
MYO10	ENSG00000145555.15	-1.51556	4.33e-08	-1.11727	6.69e-05	-2.09635	3.92596e-15	Cluster 1
RAI14	ENSG00000039560.14	-1.0674	2.36e-09	-0.916201	2.37e-07	-2.08978	2.25221e-31	Cluster 1
ASL	ENSG00000126522.17	-1.78631	6.9e-14	-1.23138	4.73e-07	-2.07571	3.14714e-19	Cluster 1
ARHGEF40	ENSG00000165801.10	-0.896885	1.33e-07	-1.5425	2.23e-22	-2.05968	8.04693e-40	Cluster 1
HS3ST3A1	ENSG00000153976.3	-1.11091	9.59e-08	-1.12234	3.6e-08	-2.05754	8.49019e-26	Cluster 1
ITGA6	ENSG00000091409.15	-1.72664	1.32e-07	-0.940273	0.00773437	-2.05578	4.53274e-11	Cluster 1
ADAMTS9	ENSG00000163638.13	-1.52666	0.000433833	-1.13119	0.0107765	-2.0556	1.79632e-07	Cluster 1
TMEM30A	ENSG00000112697.17	-0.93582	1.14e-05	-1.3189	3.79e-11	-2.05032	1.31933e-26	Cluster 1
IER3	ENSG00000137331.12	-1.50642	0.00522636	-1.45557	0.00505048	-2.04382	1.98064e-05	Cluster 1
SPATS2L	ENSG00000196141.14	-1.34687	5.01e-123	-1.0587	4.07e-78	-2.04151	6.58716e-260	Cluster 1
PID1	ENSG00000153823.18	-1.18018	0.0178722	-1.18179	0.0128102	-2.04011	1.58051e-06	Cluster 1
ZNF367	ENSG00000165244.7	-0.737362	0.000126074	-1.91424	2.29e-29	-2.03186	4.00042e-33	Cluster 1
TAGLN2	ENSG00000158710.15	-1.00203	0.000109544	-1.28007	1.24e-07	-2.0123	2.16154e-18	Cluster 1
PHTF2	ENSG00000006576.16	-1.43885	1.55e-22	-1.51944	1.35e-25	-2.01077	1.11299e-44	Cluster 1
CCNE2	ENSG00000175305.17	-1.14475	4.49e-08	-1.31482	7.5e-11	-2.00949	1.00323e-24	Cluster 1
ARHGAP26	ENSG00000145819.18	-1.25881	1.54e-05	-1.04228	0.000371852	-2.00767	5.68037e-14	Cluster 1
PEAR1	ENSG00000187800.13	-1.20411	3.2e-11	-0.508903	0.0118505	-1.99897	2.39141e-30	Cluster 1
SDC1	ENSG00000115884.11	-0.96359	0.00278465	-1.15931	0.000108388	-1.99339	5.76031e-13	Cluster 1
PXDNL	ENSG00000147485.13	-2.09135	2.07e-09	-1.33073	0.000116678	-1.98673	5.12628e-09	Cluster 1
NID1	ENSG00000116962.15	-1.02943	0.0079763	-1.29792	0.000263291	-1.98336	1.97714e-09	Cluster 1
NEK7	ENSG00000151414.15	-1.81901	6.59e-18	-1.14785	1.29e-07	-1.97025	1.40851e-21	Cluster 1
AEBP1	ENSG00000106624.11	-0.587597	0.00385046	-1.75933	8.25e-25	-1.96441	5.99156e-31	Cluster 1
GALNT8	ENSG00000130035.8	-1.52265	0.0114575	-1.51544	0.00843934	-1.95603	0.000413333	Cluster 1
GSKIP	ENSG00000100744.15	-1.36522	7.68e-07	-0.828781	0.00470877	-1.93166	8.51666e-14	Cluster 1
RAPGEF3	ENSG00000079337.16	-1.47592	4.41e-07	-0.659749	0.0435669	-1.93133	4.48571e-12	Cluster 1
CENPQ	ENSG00000031691.7	-1.0922	3.55e-33	-1.10736	1.73e-34	-1.92058	1.48659e-93	Cluster 1
REEP3	ENSG00000165476.14	-1.76459	2.56e-07	-0.772213	0.0476733	-1.92051	4.56492e-09	Cluster 1
IGFBP7	ENSG00000163453.11	-0.641105	0.00975058	-1.00092	5.23e-06	-1.92037	7.68479e-21	Cluster 1
FFAR2	ENSG00000126262.4	-1.18128	0.000143604	-0.855933	0.0070741	-1.91452	1.55535e-11	Cluster 1
CDC42BPG	ENSG00000171219.9	-0.737676	0.011241	-1.60598	2.75e-10	-1.91026	5.50964e-14	Cluster 1
PTPRE	ENSG00000132334.16	-0.88029	2.48e-10	-0.948579	2.78e-12	-1.90674	4.54761e-48	Cluster 1
PPEF1	ENSG00000086717.18	-0.923776	0.0134362	-1.53933	2.46e-06	-1.89642	1.67842e-09	Cluster 1
PRSS12	ENSG00000164099.3	-0.957036	0.00282145	-1.37625	1.98e-06	-1.88689	7.86046e-12	Cluster 1
FGFR2	ENSG00000066468.23	-1.26922	0.00423753	-0.916439	0.044334	-1.88588	1.45313e-06	Cluster 1
AP005131.6	ENSG00000267702.1	-1.23017	0.00102954	-0.893888	0.0160304	-1.88478	2.19361e-07	Cluster 1
TAGLN	ENSG00000149591.17	-1.299	6.09e-06	-0.646843	0.0433817	-1.88229	1.60614e-12	Cluster 1
TMEM204	ENSG00000131634.14	-1.18785	0.00057326	-1.25232	0.000148285	-1.88102	1.12207e-09	Cluster 1
SYDE1	ENSG00000105137.13	-1.18143	7.97e-09	-0.728973	0.000689364	-1.87164	6.09478e-22	Cluster 1
ABCC3	ENSG00000108846.16	-1.81584	5.87e-12	-0.818202	0.0046537	-1.86703	4.0861e-13	Cluster 1
AQP3	ENSG00000165272.16	-1.75056	1.44e-07	-0.826269	0.0245154	-1.85337	7.45414e-09	Cluster 1
OLFML2B	ENSG00000162745.10	-0.980133	0.0117135	-1.01912	0.00574251	-1.84357	1.08652e-07	Cluster 1
GLIPR2	ENSG00000122694.16	-1.13451	2.43e-19	-0.800133	4.14e-10	-1.84194	8.32682e-51	Cluster 1
C12orf75	ENSG00000235162.9	-1.50022	0.0026953	-1.58268	0.000854139	-1.83663	4.9875e-05	Cluster 1
DKK3	ENSG00000050165.18	-0.909384	0.00290711	-1.20371	1.65e-05	-1.82882	3.73843e-12	Cluster 1
BNC2	ENSG00000173068.18	-1.08515	0.0091859	-1.25682	0.00119929	-1.81458	6.22247e-07	Cluster 1
POMK	ENSG00000185900.10	-1.20345	7.68e-10	-1.28783	1.55e-11	-1.80998	3.1933e-22	Cluster 1
ISLR	ENSG00000129009.13	-0.909492	0.0050274	-0.926212	0.0026998	-1.80997	9.39113e-11	Cluster 1
TCEAL7	ENSG00000182916.8	-1.08819	0.00202588	-1.2426	0.000171546	-1.80988	5.28188e-09	Cluster 1
RHOU	ENSG00000116574.6	-0.872586	0.00076594	-1.37511	4.25e-09	-1.80923	1.305e-15	Cluster 1
NHSL1	ENSG00000135540.11	-0.82549	0.00163808	-0.866391	0.000531908	-1.80816	3.15508e-13	Cluster 1
PLEKHA6	ENSG00000143850.16	-1.2551	1.17e-13	-0.835043	1.77e-06	-1.80233	9.77096e-29	Cluster 1
ZC3H12C	ENSG00000149289.11	-1.04417	0.00146325	-1.14738	0.000218918	-1.79956	6.95244e-10	Cluster 1
AKAP12	ENSG00000131016.17	-0.982916	0.00740369	-1.15448	0.00069939	-1.79787	1.0317e-08	Cluster 1
RBPJ	ENSG00000168214.20	-0.735491	0.00378805	-1.77175	2.66e-16	-1.79061	7.5003e-17	Cluster 1
SLC43A3	ENSG00000134802.17	-0.628087	0.00226067	-1.8361	1.02e-25	-1.78699	1.46783e-24	Cluster 1
GXYLT1	ENSG00000151233.11	-0.881597	4.52e-08	-1.11279	5.41e-13	-1.77128	2.19049e-32	Cluster 1
GNB4	ENSG00000114450.10	-0.727974	0.000191707	-1.70521	3.93e-23	-1.76155	7.0116e-25	Cluster 1
GREM2	ENSG00000180875.5	-0.669588	0.0124825	-1.2137	2.12e-07	-1.75426	1.20285e-14	Cluster 1
TACC1	ENSG00000147526.20	-1.07023	0.000324059	-0.938666	0.00140458	-1.75309	4.99701e-11	Cluster 1
HUNK	ENSG00000142149.9	-0.904624	8.31e-11	-1.19078	7.22e-19	-1.74766	1.47588e-39	Cluster 1
RRP1B	ENSG00000160208.13	-1.8569	2.6e-09	-0.844166	0.0154501	-1.74758	9.15658e-09	Cluster 1
KRT18P6	ENSG00000258783.1	-1.07886	0.0267418	-1.63594	0.000359481	-1.74079	0.00014231	Cluster 1
PTPRJ	ENSG00000149177.13	-1.22399	0.0105287	-1.51366	0.000603883	-1.73637	4.23445e-05	Cluster 1
PRRG1	ENSG00000130962.17	-1.0998	0.00154366	-0.877031	0.0118609	-1.72472	2.09145e-08	Cluster 1
ITPR1	ENSG00000150995.19	-1.10187	0.0030402	-1.29807	0.00017742	-1.72292	1.27935e-07	Cluster 1
ANGPT1	ENSG00000154188.10	-1.36348	3.67e-23	-1.65022	9.13e-34	-1.71843	3.37999e-36	Cluster 1
MCM10	ENSG00000065328.16	-0.765458	1.52e-07	-1.36121	1.17e-23	-1.71745	1.37959e-37	Cluster 1
LHFPL2	ENSG00000145685.14	-1.08468	0.00575104	-0.941062	0.0149524	-1.71173	5.66745e-07	Cluster 1
MAN2A1	ENSG00000112893.9	-1.08516	0.00598822	-1.23931	0.00076956	-1.70511	7.30494e-07	Cluster 1
CARHSP1	ENSG00000153048.11	-0.77754	0.000580217	-1.07796	2.06e-07	-1.70399	5.57997e-18	Cluster 1
SH3TC2	ENSG00000169247.13	-1.81455	2.44e-09	-0.674291	0.0448607	-1.70231	9.37029e-09	Cluster 1
DUSP6	ENSG00000139318.8	-1.03994	0.00440886	-1.53832	2.61e-06	-1.70139	8.55383e-08	Cluster 1
RC3H2	ENSG00000056586.16	-1.06066	2.97e-06	-1.23176	1.55e-08	-1.7005	4.58939e-16	Cluster 1
RTKN2	ENSG00000182010.11	-0.741409	0.000212415	-1.59328	3.21e-19	-1.69735	6.52704e-22	Cluster 1
CORO2B	ENSG00000103647.13	-0.848205	0.0135297	-0.697527	0.0411726	-1.68902	1.01057e-08	Cluster 1
PLAUR	ENSG00000011422.12	-0.751327	0.001731	-0.930527	3e-05	-1.6762	2.574e-15	Cluster 1
CCNT2-AS1	ENSG00000224043.8	-1.09309	0.0323431	-1.09524	0.0237949	-1.67601	0.000144894	Cluster 1
DCP2	ENSG00000172795.16	-0.912526	0.00693734	-1.39443	3.51e-06	-1.67422	7.44734e-09	Cluster 1
BRICD5	ENSG00000182685.7	-0.98629	1.12e-05	-1.16232	7.37e-08	-1.66022	9.94322e-15	Cluster 1
IQGAP3	ENSG00000183856.11	-0.945634	0.000326242	-1.74325	1.21e-13	-1.65805	1.35725e-12	Cluster 1
ATP8B1	ENSG00000081923.15	-1.23659	0.00307885	-0.852553	0.0456156	-1.65589	1.55371e-05	Cluster 1
MAN1A1	ENSG00000111885.7	-1.24957	7.19e-10	-0.786002	0.000216759	-1.65175	1.07899e-17	Cluster 1
CPXM1	ENSG00000088882.8	-0.61908	3.68e-10	-1.30063	1.07e-44	-1.63918	1.68038e-70	Cluster 1
KLF12	ENSG00000118922.17	-0.838638	1.62e-10	-1.14904	7.17e-20	-1.63673	1.55269e-39	Cluster 1
ITGA3	ENSG00000005884.18	-1.30588	1.61e-08	-0.852954	0.000356589	-1.63522	1.85782e-13	Cluster 1
SRGAP2	ENSG00000266028.7	-0.716584	0.00138861	-1.26886	1.66e-10	-1.63431	2.72792e-17	Cluster 1
TJP2	ENSG00000119139.20	-1.03974	2.62e-07	-0.698824	0.000886135	-1.63419	3.30438e-18	Cluster 1
PALMD	ENSG00000099260.11	-0.816388	8.4e-09	-0.505012	0.000695314	-1.6285	2.06363e-34	Cluster 1
LUM	ENSG00000139329.5	-0.576518	0.0467164	-0.863604	0.000644118	-1.62755	1.37055e-12	Cluster 1
LRRC8C	ENSG00000171488.15	-1.23166	2.06e-11	-1.14921	2.7e-10	-1.62739	2.57388e-20	Cluster 1
LRRC4C	ENSG00000148948.8	-0.525589	0.00321006	-0.677164	3.91e-05	-1.62539	5.05421e-24	Cluster 1
RCOR1	ENSG00000089902.10	-0.226176	0.00967072	-1.45948	1.3e-94	-1.61167	9.71027e-115	Cluster 1
RAB15	ENSG00000139998.16	-0.921744	5.82e-09	-0.875925	1.99e-08	-1.61032	1.55926e-26	Cluster 1
SFXN1	ENSG00000164466.13	-0.609487	0.0462823	-1.53445	5.84e-10	-1.60997	4.12833e-11	Cluster 1
MYH10	ENSG00000133026.13	-0.742974	2.51e-07	-1.15292	1.29e-17	-1.6069	3.43552e-34	Cluster 1
FRMD3	ENSG00000172159.16	-1.36957	2.5e-06	-0.994759	0.000888069	-1.60386	5.61872e-09	Cluster 1
ZNF100	ENSG00000197020.11	-0.827465	4.89e-08	-1.1512	1.57e-15	-1.59656	3.28568e-29	Cluster 1
WDHD1	ENSG00000198554.12	-0.962528	1.49e-06	-0.991541	3.59e-07	-1.59108	7.16967e-18	Cluster 1
ATP2B1	ENSG00000070961.15	-0.684524	1.78e-06	-1.02619	1.91e-14	-1.58186	4.23704e-34	Cluster 1
LRRC17	ENSG00000128606.13	-1.32765	2.38e-12	-0.638143	0.00186637	-1.58152	7.40793e-18	Cluster 1
AC024909.1	ENSG00000274021.1	-1.29102	0.0072151	-1.21346	0.00826687	-1.58063	0.000529046	Cluster 1
KDM1B	ENSG00000165097.16	-1.19307	0.00326868	-1.20415	0.00191296	-1.57283	1.50104e-05	Cluster 1
MRPL19	ENSG00000115364.14	-0.339027	9.45e-08	-1.54046	6.39e-151	-1.57168	6.36204e-156	Cluster 1
AL161891.1	ENSG00000276672.1	-1.13528	2.96e-06	-1.47933	2.27e-10	-1.5708	1.31742e-11	Cluster 1
AC064875.1	ENSG00000225649.6	-1.84202	6.24e-05	-2.08163	2.27e-06	-1.55809	0.000470085	Cluster 1
PGGHG	ENSG00000142102.16	-0.767431	0.00640077	-1.00904	8.95e-05	-1.55777	1.56269e-10	Cluster 1
ALMS1-IT1	ENSG00000230002.3	-1.21141	7.93e-07	-0.901444	0.000207233	-1.55266	1.63784e-10	Cluster 1
ANG	ENSG00000214274.9	-0.783412	0.00555044	-1.73833	6.75e-11	-1.54489	4.69201e-09	Cluster 1
DYRK2	ENSG00000127334.11	-0.974984	9.44e-11	-1.35276	5.86e-21	-1.54039	2.77717e-27	Cluster 1
TMSB4X	ENSG00000205542.11	-0.781757	0.014531	-0.864449	0.00384609	-1.53453	1.19297e-08	Cluster 1
PGF	ENSG00000119630.14	-1.81408	3.56e-07	-0.790888	0.0488108	-1.52914	1.18852e-05	Cluster 1
FRAS1	ENSG00000138759.19	-1.25815	3.28e-08	-0.866524	0.000235483	-1.52887	1.58814e-12	Cluster 1
LRRC8B	ENSG00000197147.13	-1.18224	0.0026764	-1.13637	0.00279562	-1.52781	1.57486e-05	Cluster 1
ITGA11	ENSG00000137809.17	-0.668691	0.00449317	-0.574582	0.0133212	-1.52462	2.44977e-14	Cluster 1
NUDT21	ENSG00000167005.14	-0.826419	0.0249235	-1.22365	0.000167991	-1.5245	7.81963e-07	Cluster 1
USP1	ENSG00000162607.13	-0.765247	0.0334207	-0.965332	0.00297134	-1.52257	2.84354e-07	Cluster 1
TNIK	ENSG00000154310.17	-0.653241	5.15e-12	-1.01718	5.06e-29	-1.52246	1.17613e-62	Cluster 1
GINS4	ENSG00000147536.12	-0.559621	0.0176714	-1.09841	4.45e-08	-1.51872	3.60937e-15	Cluster 1
CAVIN4	ENSG00000170681.7	-0.84147	4.95e-06	-1.07731	8.48e-10	-1.51816	1.30478e-18	Cluster 1
ZEB2	ENSG00000169554.21	-0.393425	0.000550176	-1.17203	1.62e-32	-1.5154	6.50756e-54	Cluster 1
AC006963.2	ENSG00000279587.1	-1.0503	0.0176661	-1.39875	0.00068607	-1.51519	0.000189094	Cluster 1
KRT19	ENSG00000171345.13	-1.31004	1.47e-05	-0.734985	0.0186258	-1.50743	2.5771e-07	Cluster 1
AC006978.1	ENSG00000235859.5	-1.41532	7.4e-09	-1.20511	5.73e-07	-1.50672	3.06031e-10	Cluster 1
CSPG4P13	ENSG00000260139.6	-2.3748	0.000414625	-0.405445	0.582739	-4.50067	8.56227e-06	Cluster 2
SOAT2	ENSG00000167780.12	-2.51438	0.0327147	-1.23601	0.307553	-4.4084	0.000666271	Cluster 2
AC144831.1	ENSG00000261888.1	-2.14651	0.00826859	-1.22899	0.138148	-3.4062	3.45677e-05	Cluster 2
CILP	ENSG00000138615.6	-1.85173	0.0272891	-1.08391	0.225165	-3.30139	8.05434e-06	Cluster 2
TRG-AS1	ENSG00000281103.2	-2.57271	0.00036737	-0.774726	0.355524	-3.22304	4.57849e-06	Cluster 2
AQP1	ENSG00000240583.12	-2.21724	0.00018753	-0.748403	0.301272	-3.13744	7.92299e-09	Cluster 2
MYBPC3	ENSG00000134571.11	-1.69124	6.14e-05	-0.520874	0.286935	-3.10988	5.45365e-12	Cluster 2
TMC3	ENSG00000188869.13	-2.23887	0.0197902	-1.59026	0.0921525	-3.0903	0.000840253	Cluster 2
RGS8	ENSG00000135824.12	-1.93993	3.03e-07	-0.437257	0.306135	-2.92965	4.89222e-12	Cluster 2
ADGRG2	ENSG00000173698.18	-2.67669	2.29e-06	-1.06174	0.0744723	-2.92202	1.63795e-07	Cluster 2
LRRC32	ENSG00000137507.11	-2.10369	6.9e-16	0.329242	0.31421	-2.88691	1.63865e-26	Cluster 2
AL358394.2	ENSG00000243349.2	-2.07465	0.0083299	-1.15273	0.131528	-2.70754	0.000603931	Cluster 2
CMKLR1	ENSG00000174600.14	-1.62976	0.000201118	-0.207966	0.731591	-2.70446	9.57397e-10	Cluster 2
EPPK1	ENSG00000261150.3	-1.85693	9.98e-05	0.293235	0.662277	-2.69988	1.74145e-09	Cluster 2
LINC02735	ENSG00000255433.5	-1.16955	0.00329463	-0.711365	0.0878822	-2.69067	1.40012e-12	Cluster 2
CARD10	ENSG00000100065.15	-1.60029	0.000284248	-0.893965	0.05731	-2.59614	3.6218e-10	Cluster 2
PTK6	ENSG00000101213.7	-1.78648	9.55e-05	-0.548842	0.289751	-2.59532	2.62943e-08	Cluster 2
USH1C	ENSG00000006611.16	-2.61847	0.0008812	-0.849656	0.356589	-2.54097	0.000616612	Cluster 2
LRRN4	ENSG00000125872.8	-2.16088	0.00515282	-0.380295	0.714883	-2.52521	0.000389413	Cluster 2
LPAR5	ENSG00000184574.10	-1.65425	0.00230037	-0.87397	0.134177	-2.49265	7.27769e-07	Cluster 2
LINC00311	ENSG00000179219.5	-1.85626	0.00335459	-1.01916	0.106306	-2.45447	8.66952e-05	Cluster 2
CSPG4	ENSG00000173546.7	-1.75805	0.00359197	-0.764619	0.273399	-2.3848	9.73778e-06	Cluster 2
ADAMTS7P3	ENSG00000261143.1	-1.3853	3.74e-05	-0.415982	0.295979	-2.33331	3.76467e-12	Cluster 2
ANGPTL4	ENSG00000167772.12	-1.91877	0.00477764	-0.741126	0.324639	-2.30307	0.000316717	Cluster 2
PHLDA2	ENSG00000181649.8	-1.62753	0.00113143	-0.76723	0.171426	-2.28484	5.13677e-07	Cluster 2
AC002511.1	ENSG00000232680.2	-1.49184	0.0177843	-1.00541	0.113595	-2.20302	0.000168722	Cluster 2
FBXL21P	ENSG00000164616.16	-1.69102	0.00357956	-0.626192	0.355049	-2.1815	4.24041e-05	Cluster 2
ENC1	ENSG00000171617.14	-1.25324	0.00132943	-0.594821	0.178569	-2.1326	5.21717e-10	Cluster 2
ICAM2	ENSG00000108622.11	-1.8879	3.48e-10	-0.558745	0.122252	-2.10727	5.51233e-13	Cluster 2
DNAJC22	ENSG00000178401.16	-1.14893	0.0325917	-0.914395	0.0884275	-2.08254	4.99568e-06	Cluster 2
JAKMIP1	ENSG00000152969.20	-1.51613	0.0112	-1.08958	0.0765791	-2.07224	8.64224e-05	Cluster 2
NGFR	ENSG00000064300.9	-1.28902	0.041711	-0.507865	0.494083	-2.05674	0.000136407	Cluster 2
RFTN1	ENSG00000131378.14	-1.7998	0.000139141	-0.654253	0.250102	-2.02463	4.38871e-06	Cluster 2
APLNR	ENSG00000134817.10	-1.57085	0.0118162	0.0558282	0.956093	-2.02372	0.000256489	Cluster 2
CASP4	ENSG00000196954.14	-1.51037	0.00513334	-1.06729	0.0536354	-1.92893	7.48523e-05	Cluster 2
FILIP1L	ENSG00000168386.18	-1.16896	0.00402431	-0.801469	0.0576036	-1.87447	1.33888e-07	Cluster 2
RAB11FIP2	ENSG00000107560.12	-1.57969	0.00153282	-0.976407	0.0657912	-1.83751	5.61708e-05	Cluster 2
ADAMTS15	ENSG00000166106.3	-1.56819	0.00115556	-0.384189	0.534705	-1.82916	4.59758e-05	Cluster 2
DAAM2	ENSG00000146122.17	-1.64107	0.003829	-0.950634	0.120083	-1.8264	0.00044321	Cluster 2
CA12	ENSG00000074410.14	-1.85032	0.00033462	-0.366453	0.607676	-1.81814	0.00018904	Cluster 2
ARSI	ENSG00000183876.9	-1.91945	4.2e-09	-0.563093	0.144186	-1.79544	1.66192e-08	Cluster 2
STING1	ENSG00000184584.13	-1.28422	2.09e-05	-0.430664	0.210309	-1.79008	1.9014e-09	Cluster 2
AC009948.2	ENSG00000270277.1	-1.21987	0.0365843	-0.849042	0.147337	-1.76062	0.000884661	Cluster 2
TLCD4	ENSG00000152078.10	-1.15474	0.00297271	-0.684406	0.0956923	-1.75989	6.42756e-07	Cluster 2
MEGF9	ENSG00000106780.9	-1.32525	1.92e-08	-0.49962	0.070296	-1.64261	2.57963e-13	Cluster 2
MYRF	ENSG00000124920.13	-0.978871	0.0232875	-0.671285	0.134424	-1.62841	8.99195e-06	Cluster 2
TLR4	ENSG00000136869.16	-1.38474	0.000519541	-0.140933	0.805636	-1.58974	2.42483e-05	Cluster 2
CASP7	ENSG00000165806.21	-1.93914	2.72e-13	-0.514666	0.115762	-1.58654	1.70932e-09	Cluster 2
FILIP1	ENSG00000118407.15	-0.938292	0.00376524	-0.622895	0.0657231	-1.57762	2.76056e-08	Cluster 2
ARID1A	ENSG00000117713.20	-1.52057	1.58e-61	-0.185752	0.122785	-1.52388	3.08061e-62	Cluster 2
BLOC1S6	ENSG00000104164.12	-1.70887	8.23e-23	-0.328841	0.140794	-1.50481	2.46161e-18	Cluster 2
ARHGAP42	ENSG00000165895.19	-0.946557	0.0424329	-0.751616	0.107559	-1.5038	0.000134168	Cluster 2
AC105390.1	ENSG00000250192.1	-2.06452	NA	-2.2499	0.0242134	-5.06305	2.31443e-05	Cluster 3
DPT	ENSG00000143196.5	-1.14175	0.363382	-4.5292	5.35e-07	-4.40548	7.64475e-07	Cluster 3
PTPN7	ENSG00000143851.15	-1.62376	0.211648	-3.39706	0.00153131	-4.11541	0.000105271	Cluster 3
OBP2A	ENSG00000122136.13	-0.852497	0.512732	-4.31469	0.000274754	-3.66193	0.000663106	Cluster 3
LINC02657	ENSG00000242147.2	-2.50355	NA	-2.43154	0.00595559	-3.55151	0.000381119	Cluster 3
AC124804.1	ENSG00000264985.4	-1.30995	NA	-2.18971	0.0144851	-3.54983	0.000859884	Cluster 3
TXK	ENSG00000074966.11	-2.14409	NA	-2.81706	0.0046397	-3.47841	0.000859953	Cluster 3
SCGN	ENSG00000079689.14	-0.564958	0.621242	-2.39108	0.00122808	-3.35608	1.3866e-06	Cluster 3
RIT2	ENSG00000152214.14	-0.59544	0.528958	-1.67952	0.0268406	-3.32639	0.000307434	Cluster 3
AGBL1	ENSG00000273540.4	-1.18506	0.150397	-2.67222	7.72e-05	-3.26317	9.81307e-07	Cluster 3
EDNRB	ENSG00000136160.17	-0.404177	0.746512	-2.36197	0.00494242	-3.22886	0.000234839	Cluster 3
AC092821.2	ENSG00000214776.12	-1.06816	0.0867843	-2.00617	0.000134031	-2.98874	4.86618e-09	Cluster 3
IFITM2	ENSG00000185201.16	-0.674703	0.405263	-2.2355	0.000118395	-2.96234	1.05886e-07	Cluster 3
OLFML1	ENSG00000183801.8	-1.26949	0.159932	-1.72712	0.0277058	-2.8712	4.16266e-05	Cluster 3
AC024940.2	ENSG00000177359.20	-1.04738	0.060188	-1.33085	0.00927827	-2.81619	3.82772e-07	Cluster 3
INKA1	ENSG00000185614.7	-0.509023	0.458041	-1.41411	0.00456225	-2.64989	5.16624e-09	Cluster 3
NUP62CL	ENSG00000198088.10	-0.979395	0.0523212	-2.06268	1.09e-06	-2.58688	4.20382e-10	Cluster 3
BEX5	ENSG00000184515.11	-1.09288	0.11491	-2.17347	0.000786937	-2.54156	0.000152357	Cluster 3
CHSY3	ENSG00000198108.4	-0.439867	0.256228	-1.37264	5.93e-06	-2.51408	2.0978e-14	Cluster 3
PRKCH	ENSG00000027075.15	-0.06831	0.900122	-2.44933	1.51e-20	-2.49546	4.00092e-21	Cluster 3
KRT80	ENSG00000167767.14	-0.513736	0.332005	-1.08258	0.0110668	-2.45772	3.48981e-08	Cluster 3
LINC02037	ENSG00000238097.2	-0.926049	0.0649765	-1.07687	0.0186231	-2.3998	2.00126e-09	Cluster 3
AP000802.1	ENSG00000247416.4	-0.584506	0.255348	-1.58481	7.08e-05	-2.34912	2.77193e-09	Cluster 3
ARHGEF16	ENSG00000130762.15	-0.645625	0.39083	-1.51484	0.00906118	-2.33708	2.13215e-05	Cluster 3
AL080275.1	ENSG00000287300.1	-0.338607	0.629916	-1.42744	0.00290894	-2.30664	1.39338e-06	Cluster 3
IGFBP7-AS1	ENSG00000245067.7	-0.165377	0.841804	-1.77113	0.000151937	-2.23683	1.20993e-06	Cluster 3
PTPRC	ENSG00000081237.20	-0.991424	0.100146	-1.92095	0.000111227	-2.20869	3.76826e-06	Cluster 3
SMIM13	ENSG00000224531.6	-0.662256	0.384496	-1.40487	0.0165276	-2.20206	2.98189e-05	Cluster 3
GPNMB	ENSG00000136235.17	-0.261643	0.662305	-1.74958	1.01e-06	-2.19338	2.61952e-10	Cluster 3
HTR2B	ENSG00000135914.6	-0.716611	0.222592	-1.22768	0.0108078	-2.18895	4.74415e-07	Cluster 3
C1QTNF2	ENSG00000145861.9	-0.282021	0.691315	-1.45882	0.00272213	-2.14792	1.86002e-05	Cluster 3
DSEL	ENSG00000171451.14	-1.45012	0.0545803	-1.75204	0.0105256	-2.11497	0.000983612	Cluster 3
BMX	ENSG00000102010.15	0.325313	0.711129	-1.68732	0.00201927	-2.11462	4.3783e-05	Cluster 3
LIX1	ENSG00000145721.12	-0.590651	0.278764	-0.909066	0.045579	-2.10721	6.5405e-08	Cluster 3
SCARA3	ENSG00000168077.14	-0.429077	0.400285	-1.20736	0.00110363	-2.09347	6.0545e-10	Cluster 3
UNC13C	ENSG00000137766.17	-0.661788	0.177251	-0.904616	0.0356271	-2.09243	3.398e-07	Cluster 3
MTPN	ENSG00000105887.11	-0.212447	0.776307	-2.21181	4.28e-08	-2.07322	2.23237e-07	Cluster 3
C2CD4C	ENSG00000183186.8	-0.751002	0.126228	-1.42497	0.000744812	-2.06932	1.19708e-06	Cluster 3
CPED1	ENSG00000106034.18	-0.676063	0.179704	-2.07937	9.23e-08	-2.06483	8.17281e-08	Cluster 3
OLFML3	ENSG00000116774.12	-0.522809	0.0668663	-1.35088	3.62e-09	-2.04698	2.22746e-20	Cluster 3
GABRQ	ENSG00000268089.3	-0.691657	0.0914694	-1.67037	4.39e-07	-2.02237	4.09871e-10	Cluster 3
CDYL2	ENSG00000166446.15	-0.4744	0.306965	-0.892712	0.0190733	-2.02179	1.27935e-07	Cluster 3
ARHGAP6	ENSG00000047648.23	-0.49892	0.293878	-1.07948	0.00352672	-2.00356	4.63806e-09	Cluster 3
CRLF1	ENSG00000006016.11	-0.791454	0.0556168	-1.08745	0.00306868	-1.98623	4.80335e-09	Cluster 3
DDIAS	ENSG00000165490.13	-0.526263	0.136888	-1.78038	2.35e-11	-1.97051	5.34571e-14	Cluster 3
ANKRD40	ENSG00000154945.7	-0.701743	0.112588	-1.82461	1.26e-07	-1.95617	7.11126e-09	Cluster 3
GYG2	ENSG00000056998.20	-0.891156	0.0756558	-1.61507	0.000128883	-1.94964	1.43737e-06	Cluster 3
MXRA8	ENSG00000162576.16	-0.169655	0.632366	-1.9499	2.32e-19	-1.94237	3.70836e-19	Cluster 3
EPB41L2	ENSG00000079819.19	-0.346475	0.306763	-1.50318	2.51e-10	-1.94224	8.14337e-17	Cluster 3
ROR1-AS1	ENSG00000223949.7	-0.267913	0.740571	-3.16412	5.37e-12	-1.94002	2.86939e-05	Cluster 3
AXL	ENSG00000167601.12	-0.333155	0.677012	-1.91492	7.73e-05	-1.93017	4.49029e-05	Cluster 3
LINC00639	ENSG00000259070.7	-0.608842	0.309405	-1.32529	0.0040978	-1.90811	8.03441e-06	Cluster 3
CPD	ENSG00000108582.12	-0.51121	0.468782	-1.48804	0.00321797	-1.9013	5.78652e-05	Cluster 3
POPDC2	ENSG00000121577.13	-0.843595	0.20418	-1.22004	0.031145	-1.88364	0.000193517	Cluster 3
GOLT1B	ENSG00000111711.10	-0.516089	0.265624	-1.88335	1.37e-08	-1.88029	9.0266e-09	Cluster 3
NEDD9	ENSG00000111859.17	-0.435921	0.0922752	-1.41201	2.06e-12	-1.86782	2.53909e-21	Cluster 3
ITPR3	ENSG00000096433.11	-0.784538	0.132295	-1.10623	0.014194	-1.85987	4.34176e-06	Cluster 3
AC015909.1	ENSG00000249406.3	-0.0695655	0.930883	-1.02397	0.0162655	-1.84549	1.81014e-06	Cluster 3
LMNB1	ENSG00000113368.12	-0.369871	0.284029	-1.88696	1.8e-15	-1.83235	8.17701e-15	Cluster 3
CEP55	ENSG00000138180.16	-0.480064	0.109728	-1.90846	2.53e-17	-1.8256	4.32744e-16	Cluster 3
GSDMD	ENSG00000104518.11	-0.567097	0.13724	-1.66794	5.59e-08	-1.81559	2.94547e-09	Cluster 3
YAP1	ENSG00000137693.14	-0.640544	0.403298	-1.59747	0.00505048	-1.80191	0.000874296	Cluster 3
AC010680.2	ENSG00000270574.1	-1.07463	0.0587296	-1.34909	0.00895959	-1.80098	0.000229038	Cluster 3
FER1L6	ENSG00000214814.7	-0.59162	0.326914	-1.18807	0.0155216	-1.79804	0.000165624	Cluster 3
PIGA	ENSG00000165195.15	-0.319641	0.130872	-1.75252	2.48e-29	-1.77817	3.02764e-30	Cluster 3
VDR	ENSG00000111424.12	-0.684093	0.31709	-1.34835	0.0136867	-1.75495	0.000685516	Cluster 3
ARL5B	ENSG00000165997.5	-0.560211	0.187529	-1.90335	1.31e-09	-1.74991	2.08802e-08	Cluster 3
AC009070.1	ENSG00000286221.1	-0.00321838	0.998131	-2.31325	8.57e-06	-1.73469	0.000512623	Cluster 3
FBLN2	ENSG00000163520.14	-0.672749	0.255047	-1.05827	0.0317124	-1.73384	8.90517e-05	Cluster 3
UHMK1	ENSG00000152332.16	-0.394849	0.329532	-1.6441	4.18e-09	-1.72601	3.4448e-10	Cluster 3
APOBEC3B	ENSG00000179750.16	-0.379824	0.598485	-1.64807	0.000900479	-1.70781	0.000449827	Cluster 3
CDC6	ENSG00000094804.12	-0.464553	0.120138	-1.65799	1.77e-13	-1.69141	3.33844e-14	Cluster 3
RARRES2	ENSG00000106538.10	-0.0219989	0.980653	-1.36926	0.000402286	-1.69048	5.79605e-06	Cluster 3
C18orf54	ENSG00000166845.15	-0.432957	0.244913	-1.38287	4.33e-07	-1.68874	2.01416e-10	Cluster 3
ADAMTS9-AS2	ENSG00000241684.6	-0.576053	0.0580404	-1.23816	1.85e-06	-1.6869	8.40785e-11	Cluster 3
GADD45A	ENSG00000116717.13	-0.560387	0.142723	-1.22715	5.63e-05	-1.6733	6.63569e-09	Cluster 3
ERCC6L	ENSG00000186871.7	-0.658323	0.190697	-1.32881	0.000904162	-1.66375	1.09422e-05	Cluster 3
PDGFRB	ENSG00000113721.14	-0.278027	0.576773	-0.925768	0.00626448	-1.65236	4.99143e-08	Cluster 3
NEMP2	ENSG00000189362.12	-0.334384	0.473473	-1.49697	1.54e-06	-1.62804	8.16779e-08	Cluster 3
CCND1	ENSG00000110092.4	-0.626241	0.085199	-0.944916	0.00251793	-1.6175	1.13445e-08	Cluster 3
MYO1B	ENSG00000128641.19	-0.666346	0.233792	-1.24916	0.00524298	-1.616	0.000105231	Cluster 3
ESCO2	ENSG00000171320.15	-0.313165	0.482089	-1.8435	1.18e-10	-1.61596	1.66361e-08	Cluster 3
AC011498.7	ENSG00000280239.1	-0.329827	0.353474	-1.88712	1.21e-13	-1.61363	1.7269e-10	Cluster 3
KLF1	ENSG00000105610.6	-0.579435	0.261148	-1.07739	0.0123188	-1.60597	0.000137934	Cluster 3
BMP4	ENSG00000125378.16	-0.832322	0.132486	-1.09498	0.0264897	-1.6044	0.000596171	Cluster 3
APAF1	ENSG00000120868.14	-0.415849	0.164454	-1.17257	2.69e-07	-1.59354	3.33633e-13	Cluster 3
Z99129.4	ENSG00000279453.1	-0.129854	0.842383	-1.79258	2.81e-07	-1.59122	4.52562e-06	Cluster 3
RFC3	ENSG00000133119.13	-0.426328	0.228146	-1.80622	7.51e-13	-1.588	3.06124e-10	Cluster 3
RASL11B	ENSG00000128045.7	0.0406796	0.907203	-1.0743	3.45e-11	-1.58767	1.13812e-23	Cluster 3
ZFP36L1	ENSG00000185650.10	-0.131939	0.442275	-1.41875	5.84e-39	-1.58211	3.41157e-48	Cluster 3
TGFBR1	ENSG00000106799.13	-0.225139	0.701495	-1.89014	1.85e-08	-1.57707	2.96639e-06	Cluster 3
ATOH8	ENSG00000168874.13	-0.0800018	0.843221	-0.724012	0.00111216	-1.57418	5.17224e-15	Cluster 3
AC005329.1	ENSG00000248015.7	0.00397537	0.997221	-1.70114	4.11e-05	-1.55956	0.000140359	Cluster 3
MDFI	ENSG00000112559.14	-0.274856	0.567518	-0.996536	0.00202902	-1.55719	1.51544e-07	Cluster 3
MZT1	ENSG00000204899.6	-0.193657	0.807443	-1.85362	1.73e-05	-1.55423	0.000321765	Cluster 3
LINC01224	ENSG00000269416.6	-0.655446	0.0977021	-0.881701	0.0112045	-1.55402	5.91359e-07	Cluster 3
PCNA	ENSG00000132646.11	-0.641159	0.096471	-1.28434	4.49e-05	-1.55366	2.3653e-07	Cluster 3
CLSPN	ENSG00000092853.14	-0.506099	0.281213	-1.33027	0.000151324	-1.54874	4.13887e-06	Cluster 3
MYB	ENSG00000118513.19	-0.369732	0.356541	-1.44388	2.57e-07	-1.54774	1.78596e-08	Cluster 3
RAG2	ENSG00000175097.8	-0.633923	0.0768279	-1.30667	1.17e-05	-1.54734	9.30524e-08	Cluster 3
NME1-NME2	ENSG00000011052.21	-0.268289	0.530626	-1.00127	0.000533764	-1.54369	8.43295e-09	Cluster 3
ZNF488	ENSG00000265763.4	-0.234672	0.727863	-1.31761	0.00207119	-1.53549	0.000220607	Cluster 3
ADAMTS14	ENSG00000138316.11	-0.0663623	0.9362	-1.47827	0.000283958	-1.53444	0.000107007	Cluster 3
VMA21	ENSG00000160131.13	-0.316999	0.49545	-1.52824	5.22e-07	-1.52769	3.40195e-07	Cluster 3
ATXN1	ENSG00000124788.18	-0.930168	0.0562145	-1.33554	0.00176244	-1.52443	0.000176732	Cluster 3
PTX3	ENSG00000163661.4	-0.432001	0.435595	-1.25375	0.00169281	-1.52319	5.54449e-05	Cluster 3
CDK2	ENSG00000123374.11	-0.391437	0.326346	-1.40219	5.9e-07	-1.52182	2.79247e-08	Cluster 3
ASF1B	ENSG00000105011.9	-0.535951	0.272091	-1.13004	0.00291703	-1.52179	1.65813e-05	Cluster 3
NCAPD3	ENSG00000151503.13	-0.319309	0.429896	-1.19458	1.79e-05	-1.51512	1.17705e-08	Cluster 3
CRISPLD1	ENSG00000121005.9	-0.128001	0.875299	-1.12465	0.011342	-1.51467	0.000213241	Cluster 3
DR1	ENSG00000117505.13	-0.300468	0.598212	-1.40839	0.000109038	-1.50966	1.7982e-05	Cluster 3
FRZB	ENSG00000162998.5	-0.65722	0.22259	-1.99322	6.59e-07	-1.50964	0.000208258	Cluster 3
PXMP2	ENSG00000176894.10	-0.684896	0.0721267	-1.03339	0.00171592	-1.50112	9.41828e-07	Cluster 3
AC112229.1	ENSG00000184115.17	-1.45523	NA	-2.18515	0.156528	-5.08792	0.000927872	Cluster 4
LMF1-AS1	ENSG00000260439.1	-3.41688	NA	-1.43685	0.145527	-4.34344	0.00027515	Cluster 4
AC093772.2	ENSG00000287101.1	-1.58768	NA	-1.89578	0.0648934	-4.06783	0.000930584	Cluster 4
LINC00578	ENSG00000228221.6	-2.65099	NA	-1.52015	0.0606714	-3.7043	0.00026871	Cluster 4
EDN2	ENSG00000127129.10	-0.930315	0.0981475	-0.884516	0.0963947	-3.40621	1.31049e-08	Cluster 4
HNRNPCP1	ENSG00000258900.1	-0.293895	0.834017	-0.869027	0.390374	-3.25349	0.000639459	Cluster 4
MAGEL2	ENSG00000254585.5	-1.06252	0.282198	-1.50257	0.0761946	-3.25086	3.18761e-05	Cluster 4
IFITM3	ENSG00000142089.16	-0.581072	0.710407	-1.91555	0.0719067	-3.09168	0.00098212	Cluster 4
SNCG	ENSG00000173267.14	-1.44701	0.0545803	0.966111	0.144903	-2.90302	0.000228127	Cluster 4
MYL4	ENSG00000198336.9	-0.968639	0.149046	-0.995197	0.110462	-2.71657	6.42477e-05	Cluster 4
ANGPT2	ENSG00000091879.14	-1.22802	0.0901621	-1.16443	0.0912676	-2.26626	0.000118425	Cluster 4
SH3PXD2A	ENSG00000107957.16	-0.926625	0.0684959	-0.897069	0.0637779	-2.23389	2.89023e-08	Cluster 4
LINC01619	ENSG00000257242.8	-0.975037	0.111702	-0.22283	0.762455	-2.15063	0.000118495	Cluster 4
FLVCR2	ENSG00000119686.10	-1.08099	0.123543	-0.76557	0.272535	-2.13583	0.000585158	Cluster 4
MOXD1	ENSG00000079931.15	-0.94755	0.264354	-1.29328	0.0753296	-2.09466	0.000998238	Cluster 4
CDC42SE2	ENSG00000158985.13	-0.811689	0.315743	-1.03852	0.137992	-2.07648	0.000402353	Cluster 4
AL590004.3	ENSG00000260604.2	-0.885554	0.134442	-0.933738	0.088195	-2.03451	3.85164e-05	Cluster 4
AC099329.2	ENSG00000273328.5	-0.58444	0.216135	-0.400379	0.395842	-1.98967	4.70419e-07	Cluster 4
ADAMTS2	ENSG00000087116.16	-0.443211	0.40568	-0.763511	0.0755121	-1.9731	2.71785e-08	Cluster 4
CCN1	ENSG00000142871.17	-1.02274	0.104008	-1.09913	0.0582538	-1.92861	0.000137487	Cluster 4
CDH11	ENSG00000140937.14	-1.08724	0.052948	-0.908642	0.101488	-1.82113	0.000101718	Cluster 4
SCN5A	ENSG00000183873.17	-0.795284	0.23088	-1.0831	0.0576036	-1.80861	0.000306397	Cluster 4
FAM181B	ENSG00000182103.5	-0.722252	0.290404	-0.272594	0.723102	-1.77866	0.000435492	Cluster 4
TRPA1	ENSG00000104321.11	-0.894437	0.180484	-0.322805	0.678146	-1.73395	0.000888301	Cluster 4
AC068700.1	ENSG00000260398.1	-0.823647	0.126173	-0.940826	0.0544236	-1.71399	7.22102e-05	Cluster 4
PSORS1C1	ENSG00000204540.11	-0.861157	0.129029	-0.684716	0.213837	-1.69325	0.000666522	Cluster 4
Z95118.2	ENSG00000286511.1	-0.831717	0.147913	-0.890679	0.0930178	-1.63919	0.000874774	Cluster 4
ENG	ENSG00000106991.13	-0.0208798	0.975311	-0.215271	0.597533	-1.55019	7.79638e-09	Cluster 4
AL162377.1	ENSG00000231856.2	1.30057	0.000499538	1.35638	0.000147422	1.502	1.25478e-05	Cluster 5
NEFM	ENSG00000104722.14	1.03905	0.0454386	1.25833	0.00769903	1.50354	0.000689829	Cluster 5
USP3-AS1	ENSG00000259248.7	1.39102	0.00205585	1.36537	0.00167697	1.5042	0.000294373	Cluster 5
RNF32	ENSG00000105982.16	0.921022	0.00650137	0.956138	0.00288818	1.50474	2.19355e-07	Cluster 5
ZNF350-AS1	ENSG00000269235.2	0.819568	0.0274485	1.19542	0.000216456	1.50915	6.99222e-07	Cluster 5
SYN1	ENSG00000008056.14	0.721943	0.018909	1.08184	6.74e-05	1.51411	2.94547e-09	Cluster 5
AL445250.1	ENSG00000225096.3	0.620232	0.0475992	1.37381	3.6e-08	1.51919	4.36494e-10	Cluster 5
NHLRC1	ENSG00000187566.6	1.09603	0.000455079	1.0115	0.000968726	1.53215	4.83688e-08	Cluster 5
CGREF1	ENSG00000138028.16	0.761213	2.25e-06	1.00959	2.99e-11	1.53511	7.18454e-26	Cluster 5
BSN	ENSG00000164061.5	0.824786	4.8e-16	1.30777	2.09e-41	1.53573	1.53023e-57	Cluster 5
AC007541.1	ENSG00000260329.1	1.01437	0.0423043	1.0139	0.0323381	1.53892	0.00025752	Cluster 5
ANKRD31	ENSG00000145700.10	0.667557	0.0061458	0.932494	1.78e-05	1.54101	1.26623e-14	Cluster 5
AC073365.1	ENSG00000223812.8	0.595703	0.0113791	1.01248	7.06e-07	1.54163	1.3579e-15	Cluster 5
RHPN1-AS1	ENSG00000254389.3	1.2668	2.65e-06	0.742065	0.0121677	1.54259	1.03898e-09	Cluster 5
LINC00471	ENSG00000181798.3	1.08017	6e-05	1.00959	0.000137294	1.54541	1.99595e-10	Cluster 5
MIPOL1	ENSG00000151338.18	1.36984	3.84e-06	1.24259	2.62e-05	1.55327	2.83774e-08	Cluster 5
PRKG1	ENSG00000185532.20	0.956395	0.0178694	1.19308	0.00101899	1.55767	3.84923e-06	Cluster 5
PLEKHB1	ENSG00000021300.14	1.05132	4.55e-06	1.27697	4.59e-09	1.57303	8.79939e-14	Cluster 5
CPNE4	ENSG00000196353.11	0.718808	0.0458308	0.864025	0.00778419	1.59007	1.61583e-08	Cluster 5
RBKS	ENSG00000171174.15	1.00547	0.0130319	1.07028	0.00488405	1.59043	3.44645e-06	Cluster 5
NBR2	ENSG00000198496.12	1.00905	6.9e-14	1.0653	7.48e-16	1.59267	7.20854e-36	Cluster 5
AL117339.3	ENSG00000272983.1	0.880691	0.0406577	1.23853	0.000907708	1.59267	4.76922e-06	Cluster 5
CAPS2	ENSG00000180881.19	1.11246	0.00142863	1.0238	0.00268638	1.59701	2.04163e-07	Cluster 5
GM2A	ENSG00000196743.9	0.870949	0.00310758	1.04119	0.000140004	1.6029	2.91668e-10	Cluster 5
ZNF658B	ENSG00000198416.9	1.29204	5.34e-08	0.7603	0.00304271	1.60323	8.88664e-13	Cluster 5
FABP6	ENSG00000170231.16	0.941746	9.65e-09	1.17472	7.67e-14	1.60539	6.64886e-26	Cluster 5
ADA2	ENSG00000093072.18	0.791817	0.0180002	1.01254	0.000826166	1.61357	5.59458e-09	Cluster 5
ABHD4	ENSG00000100439.10	0.707387	0.00822964	1.56652	3.45e-12	1.6164	3.82754e-13	Cluster 5
AC108479.1	ENSG00000287670.1	0.944415	0.0480432	1.28164	0.00233499	1.62548	3.58104e-05	Cluster 5
RPARP-AS1	ENSG00000269609.6	0.779931	0.00344274	1.3037	2.87e-08	1.62617	7.91873e-13	Cluster 5
GGACT	ENSG00000134864.10	0.926767	9.06e-05	1.1703	9.78e-08	1.62847	5.0874e-15	Cluster 5
PLPPR2	ENSG00000105520.10	1.06596	3.12e-18	1.5138	1.25e-37	1.63559	3.51337e-44	Cluster 5
BX664615.2	ENSG00000283886.3	0.992807	0.00716329	1.14802	0.000783541	1.63759	2.03444e-07	Cluster 5
RAB3A	ENSG00000105649.10	0.731457	0.00788358	1.43348	1.28e-09	1.64306	1.00768e-12	Cluster 5
TMCC1-AS1	ENSG00000271270.7	0.660821	0.0277074	1.20404	2.44e-06	1.645	1.3453e-11	Cluster 5
PAK5	ENSG00000101349.16	0.830929	0.0240194	0.760175	0.0337463	1.65267	5.35594e-08	Cluster 5
LINC00871	ENSG00000258700.6	1.46882	1.55e-05	0.902674	0.0143868	1.65799	2.13308e-07	Cluster 5
AL133216.2	ENSG00000276805.2	1.16622	0.0137473	1.60977	0.000151623	1.66056	5.83469e-05	Cluster 5
AC024592.3	ENSG00000267740.5	1.11211	0.0411458	1.3554	0.00558133	1.66997	0.000242309	Cluster 5
MAFIP	ENSG00000274847.1	0.673324	0.00318703	1.1533	6.08e-09	1.67066	8.25185e-19	Cluster 5
LPXN	ENSG00000110031.12	1.18682	0.00238427	1.17476	0.0017507	1.68038	1.19717e-06	Cluster 5
GPR156	ENSG00000175697.10	1.16553	8.01e-07	1.09604	2.69e-06	1.69151	7.82165e-15	Cluster 5
NCKAP5	ENSG00000176771.17	1.34435	0.00014287	1.35048	7.95e-05	1.70188	1.49632e-07	Cluster 5
MCTP2	ENSG00000140563.15	0.912128	3.31e-10	1.05351	5.74e-14	1.70211	7.95832e-37	Cluster 5
MACROD2	ENSG00000172264.17	1.23176	0.000460129	1.25769	0.00019758	1.70384	6.14098e-08	Cluster 5
RAB37	ENSG00000172794.20	1.36954	0.0163037	1.69014	0.00107814	1.70683	0.000688585	Cluster 5
SNX15	ENSG00000110025.13	1.37266	0.0107022	1.43619	0.00481692	1.7094	0.000367529	Cluster 5
GOLGA8O	ENSG00000206127.11	1.06179	1.6e-10	1.20187	6.68e-14	1.71126	1.13502e-28	Cluster 5
ATG4D	ENSG00000130734.10	1.28851	1.07e-16	1.61335	1.01e-26	1.71502	2.28553e-30	Cluster 5
GSTO2	ENSG00000065621.15	0.646706	0.0397013	1.29664	3.68e-07	1.71749	1.39803e-12	Cluster 5
TMEM150A	ENSG00000168890.14	0.44484	0.012679	1.7644	2.12e-36	1.72598	6.57052e-35	Cluster 5
AC009061.2	ENSG00000270049.3	1.0849	4.12e-06	1.28688	8.45e-09	1.73111	4.63739e-16	Cluster 5
AC011330.1	ENSG00000249839.1	0.889159	0.00105088	1.56806	4.74e-11	1.74625	8.26558e-14	Cluster 5
AKR1C3	ENSG00000196139.14	1.86982	6.29e-16	1.41398	1.82e-09	1.75124	1.6112e-14	Cluster 5
MED19	ENSG00000156603.19	1.29993	2.18e-08	1.43386	1.83e-10	1.75186	1.1831e-15	Cluster 5
ZNF385A	ENSG00000161642.17	2.25846	4.49e-08	0.967955	0.0399167	1.75241	1.96467e-05	Cluster 5
AL135910.1	ENSG00000272848.2	0.84745	0.0365187	1.22839	0.000462317	1.76169	4.67496e-08	Cluster 5
GMDS-DT	ENSG00000250903.9	1.00539	0.0254773	1.29255	0.00142494	1.76236	2.8449e-06	Cluster 5
RNF227	ENSG00000179859.9	1.23503	6.68e-05	0.788012	0.0172622	1.7689	2.92458e-10	Cluster 5
AL137802.2	ENSG00000261135.1	1.23648	0.000245002	1.35013	2.43e-05	1.77052	4.13811e-09	Cluster 5
CAPN3	ENSG00000092529.25	0.739771	0.0315325	1.28727	8.41e-06	1.78153	5.58449e-11	Cluster 5
LYRM9	ENSG00000232859.9	0.954777	0.0199903	1.13876	0.00247915	1.78349	1.79249e-07	Cluster 5
AL732372.3	ENSG00000250575.1	1.22137	0.0187098	1.57553	0.000767513	1.79738	5.75522e-05	Cluster 5
OPRM1	ENSG00000112038.18	0.74612	0.0264595	0.795921	0.0115321	1.80145	4.44041e-11	Cluster 5
U95743.1	ENSG00000262267.6	1.19224	2.2e-09	1.09591	3.09e-08	1.80788	2.33633e-22	Cluster 5
AC244452.3	ENSG00000283464.1	1.23175	0.0309004	1.30408	0.0145974	1.81265	0.000181033	Cluster 5
AC005696.4	ENSG00000277200.1	1.12116	8.07e-09	0.985302	3.91e-07	1.82046	5.47734e-24	Cluster 5
CLYBL	ENSG00000125246.15	1.07605	4.88e-06	1.24507	3.03e-08	1.82543	1.1489e-17	Cluster 5
AC004540.2	ENSG00000225792.2	1.32433	0.0374115	1.50507	0.00988356	1.84004	0.000694842	Cluster 5
AL645608.2	ENSG00000230699.2	1.80248	1.93e-06	1.44631	0.000167953	1.84624	3.59617e-07	Cluster 5
SEPTIN4-AS1	ENSG00000264672.6	1.09269	0.00578809	1.16832	0.00169251	1.84746	3.07759e-08	Cluster 5
NFE2L3	ENSG00000050344.9	1.91165	9.06e-12	1.10397	0.00026829	1.84967	1.69901e-11	Cluster 5
ABCG1	ENSG00000160179.18	1.37574	5.2e-05	1.18752	0.000457896	1.85543	2.85593e-09	Cluster 5
AC022167.2	ENSG00000260276.2	1.05039	0.00529719	1.38304	4.91e-05	1.85815	6.64754e-09	Cluster 5
SYT5	ENSG00000129990.15	0.789217	0.0206529	0.80751	0.0124514	1.86012	1.9841e-11	Cluster 5
B3GALNT2	ENSG00000162885.13	1.08594	1.45e-08	1.2065	7.93e-11	1.86102	1.56742e-25	Cluster 5
AC004854.2	ENSG00000272768.1	1.40852	0.0272317	1.74436	0.00233046	1.88205	0.000604565	Cluster 5
NECTIN1	ENSG00000110400.11	1.27602	0.0274485	1.58635	0.00255341	1.88949	0.000143322	Cluster 5
LHX6	ENSG00000106852.15	1.14854	0.000163394	1.00145	0.000984669	1.89927	1.01847e-12	Cluster 5
GOLGA8R	ENSG00000186399.10	1.24627	0.00411066	0.986825	0.0250774	1.90323	4.1168e-07	Cluster 5
LIN28B-AS1	ENSG00000203809.7	1.35903	0.00805029	1.21968	0.015402	1.91137	1.89269e-05	Cluster 5
DNAH7	ENSG00000118997.14	1.4615	0.0300733	1.59366	0.0106684	1.93458	0.000838098	Cluster 5
AC010883.3	ENSG00000287387.1	1.27412	0.0133381	1.54021	0.000985454	1.94681	8.07802e-06	Cluster 5
GABRA4	ENSG00000109158.11	1.61158	0.00509466	1.77011	0.00104784	1.94982	0.000166132	Cluster 5
LINC00882	ENSG00000242759.8	1.18329	0.0056615	1.34057	0.000727703	1.95142	7.20577e-08	Cluster 5
HCN2	ENSG00000099822.3	1.50345	9.65e-41	1.95817	1.29e-70	1.9521	2.89243e-70	Cluster 5
AL162388.2	ENSG00000287038.1	1.10547	0.00967234	1.57256	3.77e-05	1.96293	6.30472e-08	Cluster 5
AF131216.3	ENSG00000255020.1	2.10427	3.97e-07	1.30568	0.00335069	1.97434	1.01189e-06	Cluster 5
AKR1C1	ENSG00000187134.14	1.84528	3.29e-13	1.46216	1.19e-08	1.98292	8.69492e-16	Cluster 5
CCDC122	ENSG00000151773.13	1.58282	0.00060182	1.53934	0.000592834	1.997	1.81014e-06	Cluster 5
HULC	ENSG00000285219.2	1.2094	0.00835154	1.49998	0.000340224	2.00277	2.97003e-07	Cluster 5
KCNC3	ENSG00000131398.15	1.19408	6.21e-05	1.20321	3.15e-05	2.00585	5.069e-14	Cluster 5
LRRTM1	ENSG00000162951.11	0.667974	0.00999109	0.960632	3.37e-05	2.01034	1.59088e-21	Cluster 5
AL137786.1	ENSG00000258702.3	1.08498	0.0275182	1.76462	2.24e-05	2.01336	4.65753e-07	Cluster 5
AC022784.1	ENSG00000248538.8	0.698521	0.000971179	1.50127	6.28e-17	2.04148	6.96832e-32	Cluster 5
CATSPER2	ENSG00000166762.19	0.929259	5.97e-05	1.57006	2.04e-14	2.04156	7.68044e-25	Cluster 5
AC027682.7	ENSG00000280214.1	1.54515	0.0125285	2.1054	0.000120152	2.04908	0.000142349	Cluster 5
C9orf116	ENSG00000160345.13	1.89658	7.02e-09	1.64531	5.51e-07	2.05359	6.82419e-11	Cluster 5
ZCWPW1	ENSG00000078487.17	1.11961	0.000921994	1.3739	1.1e-05	2.06105	1.39792e-12	Cluster 5
AC211429.2	ENSG00000242073.2	1.56765	0.00121076	1.73943	0.000131882	2.06448	1.79003e-06	Cluster 5
AC026150.2	ENSG00000260693.1	1.31627	0.0369066	1.47998	0.0104253	2.07134	7.02493e-05	Cluster 5
LINC00663	ENSG00000266904.6	0.823183	0.0365489	1.80751	1.19e-08	2.07507	1.62676e-11	Cluster 5
AC092437.1	ENSG00000280310.1	1.17522	0.0429096	1.39077	0.00808311	2.07507	9.71172e-06	Cluster 5
ZP3	ENSG00000188372.15	1.59836	3.34e-11	0.803385	0.00243988	2.08254	1.22229e-19	Cluster 5
XKR9	ENSG00000221947.8	1.71289	1.31e-05	0.883675	0.0495884	2.0854	1.1752e-08	Cluster 5
LINC00634	ENSG00000205704.7	1.10935	0.0448117	1.37047	0.00605103	2.1029	3.51202e-06	Cluster 5
AKR1C2	ENSG00000151632.17	1.8348	1.38e-09	1.6948	1.7e-08	2.10671	4.07878e-13	Cluster 5
PPIL6	ENSG00000185250.16	0.872812	0.0102449	1.12547	0.00024337	2.11612	1.1709e-14	Cluster 5
SPATA17	ENSG00000162814.11	1.31581	0.00569335	1.39127	0.00195955	2.11813	2.03767e-07	Cluster 5
HGC6.3	ENSG00000235994.4	1.72043	0.000792761	1.26779	0.0161859	2.12062	5.60019e-06	Cluster 5
DNAH5	ENSG00000039139.9	0.817381	0.0289069	1.54003	4.76e-07	2.12239	1.86666e-13	Cluster 5
LRRC73	ENSG00000204052.4	1.31111	0.00151603	1.53266	6.24e-05	2.14313	1.4966e-09	Cluster 5
HCG25	ENSG00000232940.6	1.40363	0.00758244	1.49537	0.00254281	2.17638	1.54541e-06	Cluster 5
TNFSF4	ENSG00000117586.11	1.27117	0.0209971	1.84113	0.000140085	2.17892	2.23425e-06	Cluster 5
ZNF296	ENSG00000170684.9	1.34714	0.0243845	1.5486	0.00487017	2.18449	1.3273e-05	Cluster 5
LINC02615	ENSG00000251432.7	1.16826	0.00468076	1.41434	0.000187855	2.1965	2.41607e-10	Cluster 5
RYR2	ENSG00000198626.17	1.20504	0.0158242	1.55523	0.000603349	2.24156	1.00944e-07	Cluster 5
DDIT4	ENSG00000168209.5	1.24089	5.71e-06	1.72948	1.56e-11	2.24401	2.17984e-19	Cluster 5
PLAAT1	ENSG00000127252.7	1.11139	0.0299303	1.07975	0.0274596	2.24466	3.53253e-08	Cluster 5
AKAP3	ENSG00000111254.8	1.63739	0.00640275	1.59285	0.00587917	2.24599	1.81844e-05	Cluster 5
AP002026.1	ENSG00000246090.7	1.02708	0.0346936	2.15249	7e-08	2.25314	8.90151e-09	Cluster 5
PCLO	ENSG00000186472.20	1.00275	0.000974735	1.42226	2.82e-07	2.27139	4.49539e-18	Cluster 5
MAPRE3	ENSG00000084764.12	0.85482	4.52e-06	1.92535	1.52e-30	2.28039	3.7023e-43	Cluster 5
GRIN2D	ENSG00000105464.3	1.64011	0.0148775	2.05255	0.000772423	2.28167	9.3994e-05	Cluster 5
AC005534.1	ENSG00000224903.2	1.73362	0.0261533	2.00842	0.00486438	2.28342	0.000704719	Cluster 5
AC013460.1	ENSG00000229727.7	1.73683	0.00405369	1.72114	0.00297818	2.28885	1.95463e-05	Cluster 5
AC005618.4	ENSG00000288095.1	1.94705	0.00780528	1.62713	0.0267557	2.28975	0.000480037	Cluster 5
AC004540.1	ENSG00000214870.9	1.64213	0.0219789	1.73963	0.00966709	2.29611	0.000188061	Cluster 5
AC083837.1	ENSG00000285744.1	1.57943	4.81e-06	1.69836	3.3e-07	2.31248	2.09444e-13	Cluster 5
FAM155B	ENSG00000130054.5	1.25517	2.83e-07	1.94856	1.03e-17	2.31927	2.66599e-25	Cluster 5
MIAT	ENSG00000225783.8	1.09243	0.00275524	1.31987	9.71e-05	2.33224	7.54908e-14	Cluster 5
DYNLRB1	ENSG00000125971.16	1.95252	0.000844401	1.61419	0.00572998	2.33425	1.31606e-05	Cluster 5
ZBTB47	ENSG00000114853.14	1.46513	6.64e-05	2.14643	1.97e-10	2.35295	1.15808e-12	Cluster 5
PANO1	ENSG00000274897.3	1.7656	0.00295548	2.15571	7.4e-05	2.35862	6.8487e-06	Cluster 5
AL390726.5	ENSG00000283162.1	1.60107	0.000552082	1.56422	0.000504468	2.37257	7.2127e-09	Cluster 5
CAPG	ENSG00000042493.16	1.80494	0.000380309	1.53318	0.00255046	2.38077	2.08107e-07	Cluster 5
MINAR1	ENSG00000169330.9	2.03065	0.00269089	2.21837	0.000511949	2.39761	9.6231e-05	Cluster 5
PANX2	ENSG00000073150.14	1.17311	0.0383404	2.52855	4.11e-08	2.44064	8.89759e-08	Cluster 5
TAFA4	ENSG00000163377.16	2.00148	3.01e-19	1.17671	5.43e-07	2.44312	1.51028e-29	Cluster 5
KLHL31	ENSG00000124743.6	1.5295	0.000576004	1.47535	0.000644118	2.48053	1.58575e-10	Cluster 5
FPGT-TNNI3K	ENSG00000259030.7	1.65784	7.13e-08	1.79478	1.57e-09	2.48739	1.23982e-18	Cluster 5
ENKUR	ENSG00000151023.17	1.27094	0.0294395	1.13655	0.0463735	2.48835	1.80437e-07	Cluster 5
PAK6	ENSG00000137843.12	1.38551	0.0109977	2.40958	3.3e-07	2.49373	7.00021e-08	Cluster 5
AC022506.2	ENSG00000287200.1	2.00467	0.0131043	1.80334	0.0226312	2.49537	0.000506131	Cluster 5
AC053503.1	ENSG00000229525.1	1.36097	0.0141402	1.87308	0.000131239	2.52626	2.95198e-08	Cluster 5
CFAP300	ENSG00000137691.13	1.69486	2.54e-06	1.22311	0.00106802	2.53562	2.03688e-14	Cluster 5
ZDHHC8P1	ENSG00000133519.12	1.68738	0.00361468	1.83172	0.000798402	2.54522	5.18271e-07	Cluster 5
AC007637.1	ENSG00000256139.2	1.36515	0.0133044	1.81031	0.000216746	2.57027	1.11139e-08	Cluster 5
AC107959.1	ENSG00000245025.3	1.14584	0.0455745	1.64179	0.000996562	2.58074	1.34591e-08	Cluster 5
GNA14	ENSG00000156049.7	1.64839	0.0194526	1.49443	0.0307666	2.6127	9.35588e-06	Cluster 5
B3GALT2	ENSG00000162630.6	1.19119	0.0109842	2.543	8.6e-11	2.6191	1.30142e-11	Cluster 5
AC079145.1	ENSG00000227210.2	1.52967	0.00634739	1.71871	0.000986048	2.634	2.92925e-08	Cluster 5
KCNS1	ENSG00000124134.9	2.1311	0.000151912	1.28015	0.0366083	2.64348	2.97003e-07	Cluster 5
LINC01460	ENSG00000205334.2	1.33019	0.0437185	1.9918	0.00041577	2.64725	4.41877e-07	Cluster 5
GABRA5	ENSG00000186297.12	1.49207	0.00231403	1.62151	0.000440891	2.6738	1.61356e-10	Cluster 5
MCMDC2	ENSG00000178460.18	1.48192	0.0364278	1.75012	0.00656988	2.72986	2.32111e-06	Cluster 5
AC002472.2	ENSG00000284060.1	1.93278	3.14e-06	1.84893	6.03e-06	2.76392	4.11291e-13	Cluster 5
TUBA3FP	ENSG00000161149.12	2.03813	4.84e-39	1.52584	6.12e-22	2.80013	1.84537e-75	Cluster 5
EVPL	ENSG00000167880.8	1.57765	0.000166168	2.13405	2.82e-08	2.88237	4.0092e-15	Cluster 5
AC007786.1	ENSG00000267498.2	2.2917	0.0143041	2.75208	0.00122025	2.88707	0.00043645	Cluster 5
FBXO2	ENSG00000116661.11	1.8475	0.0442129	2.322	0.00477214	2.88811	0.000166227	Cluster 5
SLC35F1	ENSG00000196376.11	1.45883	3.06e-05	1.33497	0.000119073	2.92287	1.20561e-21	Cluster 5
ZMAT1	ENSG00000166432.15	1.47416	0.0200495	1.46439	0.0155345	2.92538	2.83636e-08	Cluster 5
HENMT1	ENSG00000162639.16	2.15182	0.0311108	2.16554	0.0220318	2.95201	0.000521464	Cluster 5
PRICKLE3	ENSG00000012211.13	2.33284	0.00938118	2.17846	0.0126533	3.05237	0.000109009	Cluster 5
SESN2	ENSG00000130766.5	1.71976	2.6e-05	2.58315	8.21e-12	3.0572	1.30148e-16	Cluster 5
CPSF1P1	ENSG00000214076.3	2.10377	0.0189784	2.13959	0.0119938	3.0709	7.40755e-05	Cluster 5
TMEM151B	ENSG00000178233.18	1.81915	0.000321251	2.0641	1.6e-05	3.0713	8.83721e-12	Cluster 5
AP006623.1	ENSG00000250397.2	1.87351	0.000909421	2.87547	9.83e-09	3.12778	1.757e-10	Cluster 5
AC209154.1	ENSG00000276399.1	2.13555	0.00302697	2.42645	0.000310742	3.1375	6.75076e-07	Cluster 5
PPM1N	ENSG00000213889.10	2.05887	1e-06	1.65686	0.00011987	3.14511	2.53937e-16	Cluster 5
AC107398.3	ENSG00000260918.1	2.38963	1.89e-09	2.17805	3.71e-08	3.16807	3.23231e-17	Cluster 5
FAM182A	ENSG00000125804.14	2.42199	0.00546419	2.82059	0.00046219	3.22713	2.60618e-05	Cluster 5
CDH12	ENSG00000154162.15	2.19408	0.00530562	3.01846	1.73e-05	3.26798	1.56291e-06	Cluster 5
INPP4B	ENSG00000109452.12	1.84791	0.0217966	2.42905	0.000748711	3.33648	5.83025e-07	Cluster 5
SPOCK2	ENSG00000107742.13	1.12881	0.0289727	1.63397	0.000332126	3.39042	1.37824e-16	Cluster 5
GABRB1	ENSG00000163288.14	2.57294	3.75e-11	2.65711	3.06e-12	3.41621	1.6873e-20	Cluster 5
DDX59-AS1	ENSG00000260088.1	2.31816	0.0175146	2.23699	0.0171326	3.47201	2.89831e-05	Cluster 5
LINC01252	ENSG00000247157.7	2.98453	0.000948508	2.59284	0.00387242	3.63634	9.01875e-06	Cluster 5
AC022414.1	ENSG00000284762.1	3.13944	9.06e-05	3.32444	1.56e-05	3.64325	9.68048e-07	Cluster 5
CDH7	ENSG00000081138.14	2.77355	2.52e-10	2.75371	1.69e-10	3.6663	1.00593e-18	Cluster 5
ASNSP1	ENSG00000248498.4	2.74719	0.0292546	3.04077	0.00938446	3.71525	0.000678735	Cluster 5
FAM182B	ENSG00000175170.16	1.76678	0.0426389	3.19746	7.48e-06	3.71692	5.64286e-08	Cluster 5
RSPH14	ENSG00000100218.12	2.71007	0.0222798	2.83978	0.0108048	3.87992	0.000123229	Cluster 5
C2orf73	ENSG00000177994.16	2.73514	0.0167835	2.86076	0.00798686	4.03121	3.74891e-05	Cluster 5
MATK	ENSG00000007264.15	2.16412	0.00972999	3.3511	3.51e-06	4.09375	2.97611e-09	Cluster 5
LCN15	ENSG00000177984.7	2.64666	0.0373098	3.26595	0.00412309	4.26507	4.95643e-05	Cluster 5
MTTP	ENSG00000138823.13	3.43781	0.00656129	2.84763	0.024595	4.33617	0.000116639	Cluster 5
AC090061.1	ENSG00000247363.2	3.14088	0.0085692	3.75129	0.000624691	4.4872	1.49173e-05	Cluster 5
TDRD5	ENSG00000162782.16	3.03457	0.047892	2.91772	0.0468752	4.67111	0.000288456	Cluster 5
AC079921.1	ENSG00000249207.2	3.71301	0.0489796	4.26226	0.0126714	5.20921	0.000956728	Cluster 5
AL024495.1	ENSG00000286592.1	3.89622	0.0296912	4.49129	0.00587917	5.2229	0.000628785	Cluster 5
LINC00870	ENSG00000243083.7	3.14151	0.000590107	3.588	2.94e-05	5.25152	5.24507e-11	Cluster 5
SLC30A10	ENSG00000196660.11	2.79338	0.00673431	3.9757	1.33e-05	5.27546	9.25867e-10	Cluster 5
ITPRIP-AS1	ENSG00000228261.1	3.91926	0.0132149	4.41963	0.00254467	5.32456	0.000105859	Cluster 5
TP53TG3C	ENSG00000205457.11	5.16583	0.0026764	5.57745	0.000595058	5.32763	0.00082228	Cluster 5
AC022424.1	ENSG00000250579.2	3.9138	0.0207325	4.0378	0.0115084	5.60809	0.00010898	Cluster 5
LDHC	ENSG00000166796.12	5.09788	0.00168736	3.79975	0.0248801	5.73669	0.00010872	Cluster 5
TEX45	ENSG00000198723.11	0.861182	0.0481612	0.593845	0.191642	1.50842	2.31616e-05	Cluster 6
EIF4EBP3	ENSG00000243056.2	0.893155	0.0387326	0.39277	0.430662	1.52329	2.3799e-05	Cluster 6
PCDH17	ENSG00000118946.12	1.41198	6.45e-05	0.632089	0.119222	1.52565	4.4254e-06	Cluster 6
GOLGA8N	ENSG00000232653.8	0.872195	0.0104242	0.652163	0.0621091	1.53929	8.43775e-08	Cluster 6
HTATIP2	ENSG00000109854.13	0.852873	0.0455642	0.740816	0.0764692	1.54235	1.2492e-05	Cluster 6
AC009126.1	ENSG00000247121.7	1.49697	0.000214763	0.472677	0.371299	1.62192	1.75281e-05	Cluster 6
DGAT2	ENSG00000062282.15	1.28196	0.000917714	0.54419	0.227687	1.62626	3.6837e-06	Cluster 6
GLI1	ENSG00000111087.10	1.4588	0.00101121	0.0623125	0.932168	1.64285	5.87672e-05	Cluster 6
EXTL1	ENSG00000158008.10	1.32053	0.000149023	0.742567	0.0543002	1.64477	2.49527e-07	Cluster 6
DLGAP2	ENSG00000198010.12	1.05146	0.006928	0.708165	0.0859334	1.64891	7.84519e-07	Cluster 6
AC008966.1	ENSG00000247796.3	1.35694	0.00849436	0.844007	0.12533	1.65376	0.00034578	Cluster 6
AL022329.1	ENSG00000234884.2	1.10173	0.0181629	0.778816	0.109324	1.67012	2.74602e-05	Cluster 6
AC098487.1	ENSG00000248161.5	1.8391	4.51e-06	0.387015	0.502215	1.68074	1.7333e-05	Cluster 6
SPEF2	ENSG00000152582.14	1.12	0.0404328	0.959322	0.0746608	1.79572	9.02362e-05	Cluster 6
ODC1-DT	ENSG00000257135.7	1.75326	0.000243927	0.837152	0.124458	1.80452	5.92883e-05	Cluster 6
ADRA2B	ENSG00000274286.2	2.197	6.34e-05	1.14617	0.0659451	1.83064	0.000687498	Cluster 6
GRIN3A	ENSG00000198785.7	1.40602	0.0233596	0.722626	0.301116	1.83561	0.000704019	Cluster 6
PCDH10	ENSG00000138650.9	1.71929	0.000667031	0.825491	0.149683	1.84043	9.15919e-05	Cluster 6
AL606760.1	ENSG00000226754.2	1.00022	0.0416809	0.754889	0.133225	1.87038	2.35007e-06	Cluster 6
GATM	ENSG00000171766.16	1.71027	0.000935372	1.01196	0.0700805	1.92357	5.43199e-05	Cluster 6
GSAP	ENSG00000186088.16	1.09198	0.0423797	0.835119	0.126547	1.9672	8.29916e-06	Cluster 6
PRR26	ENSG00000180525.13	1.3176	0.000930712	0.769566	0.0788157	2.04477	4.70799e-09	Cluster 6
AC026992.2	ENSG00000261634.4	1.40978	0.0277619	1.15162	0.0748599	2.06499	0.000131239	Cluster 6
PITPNM3	ENSG00000091622.16	2.07818	3.43e-05	0.726256	0.258827	2.16167	5.51715e-06	Cluster 6
CACNA1I	ENSG00000100346.18	1.88765	0.00610909	0.863086	0.292107	2.16605	0.000493731	Cluster 6
CTF1	ENSG00000150281.6	1.83069	0.0108693	1.41688	0.053148	2.16619	0.000770583	Cluster 6
ACSM3	ENSG00000005187.12	1.43259	0.0222766	0.367466	0.65911	2.19803	3.89959e-05	Cluster 6
OCA2	ENSG00000104044.16	2.13024	0.00115087	1.03709	0.174475	2.23943	0.000232378	Cluster 6
TXLNB	ENSG00000164440.15	1.90129	0.00013838	0.997129	0.0738337	2.31424	4.76406e-07	Cluster 6
AL133227.1	ENSG00000273828.2	2.14637	4.06e-08	0.906558	0.0543013	2.34673	3.43043e-10	Cluster 6
ADCY2	ENSG00000078295.17	2.16441	0.000396936	0.679269	0.396108	2.35557	3.40208e-05	Cluster 6
ICAM5	ENSG00000105376.5	1.73298	0.00227214	0.656024	0.353641	2.40405	1.51553e-06	Cluster 6
DDX25	ENSG00000109832.14	1.83628	0.00040638	1.05367	0.0615299	2.41938	3.01514e-07	Cluster 6
CGNL1	ENSG00000128849.10	1.99434	0.0217872	1.58559	0.0697021	2.56609	0.000793923	Cluster 6
SLC51B	ENSG00000186198.4	1.83508	0.0258842	-0.323744	0.779292	2.64037	0.000192158	Cluster 6
SIX2	ENSG00000170577.8	1.51418	0.0435981	0.543664	0.549965	2.6414	2.279e-05	Cluster 6
ZC3H12B	ENSG00000102053.12	2.36983	0.0136741	1.72402	0.083937	3.0437	0.000323079	Cluster 6
SLC16A6	ENSG00000108932.12	3.65978	0.000120684	1.95456	0.062817	3.24871	0.000392944	Cluster 6
SEMA6B	ENSG00000167680.16	2.37379	0.0312965	1.93631	0.0801508	3.27881	0.000512156	Cluster 6
AC004687.3	ENSG00000286788.1	2.7837	0.00182851	1.39294	0.183256	3.36402	2.93024e-05	Cluster 6
PTCHD1	ENSG00000165186.12	2.79709	0.000130205	0.593981	0.578991	3.48091	1.99271e-07	Cluster 6
SPP1	ENSG00000118785.14	3.37064	0.00036737	1.95831	0.0640625	3.61135	4.19691e-05	Cluster 6
MARCOL	ENSG00000248109.3	3.62442	0.0101353	2.74998	0.0563394	5.65353	3.41334e-06	Cluster 6
CALB2	ENSG00000172137.19	5.57439	0.000191707	2.41201	0.205268	6.20856	7.66235e-06	Cluster 6
CTCFL	ENSG00000124092.12	4.84797	0.0321169	4.03663	0.073137	6.45622	0.000978387	Cluster 6
AL359878.1	ENSG00000205740.2	0.747342	0.129029	1.35419	0.000728859	1.51633	7.73623e-05	Cluster 7
GTF2IP12	ENSG00000283050.2	0.805098	0.1393	1.70309	9.23e-05	1.51983	0.0004328	Cluster 7
LETMD1	ENSG00000050426.16	0.736091	0.124846	0.999283	0.0168067	1.52062	5.55665e-05	Cluster 7
GLRB	ENSG00000109738.11	0.912898	0.0971041	1.35605	0.00349226	1.5212	0.00056578	Cluster 7
AL359636.2	ENSG00000234156.3	0.933409	0.0661337	1.1999	0.00772931	1.52212	0.000265489	Cluster 7
LINC01347	ENSG00000214837.8	0.766982	0.112447	1.31928	0.00100325	1.52641	6.47913e-05	Cluster 7
TMOD4	ENSG00000163157.15	0.811498	0.168465	1.25939	0.00925648	1.52999	0.000667362	Cluster 7
AC008040.1	ENSG00000239219.2	0.915437	0.0658687	1.42638	0.000645928	1.53282	0.000140771	Cluster 7
AC005740.5	ENSG00000287726.1	0.486072	0.37875	1.10036	0.00657886	1.53431	3.14445e-05	Cluster 7
SVOP	ENSG00000166111.10	0.478761	0.248321	1.09379	0.000564334	1.53849	1.81626e-07	Cluster 7
HPX	ENSG00000110169.11	-0.015041	0.986944	1.39699	0.00014603	1.54175	1.34163e-05	Cluster 7
CYP11A1	ENSG00000140459.18	0.567856	0.245149	1.08775	0.00419133	1.54412	8.32784e-06	Cluster 7
NR6A1	ENSG00000148200.17	-0.000886392	0.999736	1.39734	0.0018949	1.5468	0.000318075	Cluster 7
AC013565.1	ENSG00000260123.2	0.604957	0.195999	1.31434	0.000206806	1.54739	4.37195e-06	Cluster 7
AQP6	ENSG00000086159.13	0.0962867	0.90872	1.73121	5.88e-06	1.54898	5.17075e-05	Cluster 7
AC063926.2	ENSG00000279146.1	0.0975669	0.891294	1.64873	1.28e-07	1.55214	6.40291e-07	Cluster 7
LINC00957	ENSG00000235314.1	0.594438	0.273286	1.10112	0.0106286	1.58068	5.75363e-05	Cluster 7
KRT8P46	ENSG00000248971.2	0.62363	0.337446	1.5657	0.000804991	1.5836	0.000497867	Cluster 7
AL596244.1	ENSG00000261534.1	0.359387	0.440639	1.45523	3.21e-06	1.59216	1.53865e-07	Cluster 7
AC106038.1	ENSG00000246792.3	0.795206	0.165497	1.2393	0.00936633	1.59886	0.000279761	Cluster 7
CRIP3	ENSG00000146215.13	0.811294	0.108734	1.80803	3.1e-06	1.60757	3.7482e-05	Cluster 7
MAPT	ENSG00000186868.15	0.374155	0.429896	1.39078	1.98e-05	1.61225	2.69636e-07	Cluster 7
AC105052.3	ENSG00000267645.5	0.921619	0.0863326	1.45666	0.00142527	1.61427	0.00022022	Cluster 7
FAM27C	ENSG00000231527.7	0.359111	0.206848	1.363	1.1e-11	1.61714	1.4411e-16	Cluster 7
SKAP2	ENSG00000005020.13	0.568255	0.395836	1.76304	0.000165007	1.62415	0.000452199	Cluster 7
AL133410.1	ENSG00000227388.3	0.730266	0.254902	1.1919	0.020733	1.62645	0.000480704	Cluster 7
EDRF1-DT	ENSG00000224023.10	0.994466	0.0990313	1.14694	0.0360221	1.63381	0.000889756	Cluster 7
DMTN	ENSG00000158856.18	0.595213	0.264268	1.38693	0.000644118	1.63563	2.32067e-05	Cluster 7
FBXO44	ENSG00000132879.14	0.695357	0.145034	1.48524	9.01e-05	1.65013	6.23411e-06	Cluster 7
RSPH4A	ENSG00000111834.13	0.701589	0.297557	1.40613	0.0061267	1.6559	0.000591851	Cluster 7
OR7E14P	ENSG00000184669.9	0.179352	0.830299	1.16133	0.0108048	1.65654	5.29344e-05	Cluster 7
KCNB1	ENSG00000158445.10	0.762666	0.249948	1.70624	0.000830141	1.6643	0.000838459	Cluster 7
ABCC11	ENSG00000121270.15	0.626867	0.18663	1.15657	0.00193091	1.67036	8.45838e-07	Cluster 7
CCDC144A	ENSG00000170160.17	0.312541	0.397407	1.65603	8.3e-12	1.67411	2.94074e-12	Cluster 7
USP32P1	ENSG00000188933.16	0.246278	0.40144	1.52031	7.26e-16	1.67698	1.78509e-19	Cluster 7
WDR78	ENSG00000152763.17	0.477258	0.413477	1.27682	0.00207523	1.68043	1.25368e-05	Cluster 7
AL121906.2	ENSG00000275223.1	1.06528	0.0927913	1.29445	0.021091	1.68664	0.000943593	Cluster 7
AC107294.2	ENSG00000272970.3	0.839662	0.185936	1.10946	0.0435537	1.69776	0.000473679	Cluster 7
LINC01534	ENSG00000225975.7	0.747929	0.110459	1.59447	1.17e-05	1.69932	1.54213e-06	Cluster 7
HSPB6	ENSG00000004776.13	0.442033	0.541514	2.24533	6.65e-07	1.73294	0.000171209	Cluster 7
LHFPL4	ENSG00000156959.9	0.687277	0.135819	0.988527	0.0124633	1.74173	6.96541e-07	Cluster 7
AC079174.2	ENSG00000277715.1	1.02296	0.0522505	1.41746	0.00204521	1.7472	5.01921e-05	Cluster 7
AGGF1P2	ENSG00000233435.2	0.758734	0.162262	1.03163	0.0269156	1.74928	1.68763e-05	Cluster 7
HBQ1	ENSG00000086506.3	0.879109	0.196629	1.35826	0.0147531	1.7548	0.000571608	Cluster 7
AL606534.4	ENSG00000253326.2	1.01027	0.105078	1.52312	0.00393486	1.7595	0.000430463	Cluster 7
AC007686.3	ENSG00000273729.1	0.461078	0.353336	1.20363	0.000755464	1.76224	7.9037e-08	Cluster 7
SECTM1	ENSG00000141574.8	0.508617	0.368139	1.71512	8e-06	1.76244	2.72475e-06	Cluster 7
SMIM10L2A	ENSG00000178947.9	0.67269	0.160381	1.08651	0.00629751	1.76541	7.80451e-07	Cluster 7
LENG8-AS1	ENSG00000226696.6	0.615299	0.108022	1.47769	4.02e-07	1.78214	2.09448e-10	Cluster 7
PLBD1-AS1	ENSG00000256751.6	0.728893	0.224039	1.75259	7.28e-05	1.78499	3.52344e-05	Cluster 7
SMKR1	ENSG00000240204.3	0.378005	0.549454	1.32466	0.00157247	1.79534	3.89248e-06	Cluster 7
COLGALT2	ENSG00000198756.12	-0.0404636	0.959331	2.18426	2.46e-11	1.82395	3.05741e-08	Cluster 7
AL022341.2	ENSG00000262528.2	0.510321	0.419232	1.58387	0.000278161	1.8251	1.14687e-05	Cluster 7
AC003086.1	ENSG00000287672.1	0.964917	0.158676	1.50728	0.00822947	1.82543	0.00061014	Cluster 7
SLC5A4-AS1	ENSG00000242082.2	0.591706	0.265476	1.95539	3.04e-07	1.82806	1.39338e-06	Cluster 7
PTPRH	ENSG00000080031.10	0.318903	0.712049	1.40051	0.0100973	1.83256	0.000268859	Cluster 7
TSPEAR-AS2	ENSG00000182912.6	0.924148	0.0755865	1.53978	0.000454343	1.84816	9.27603e-06	Cluster 7
C1orf127	ENSG00000175262.14	0.581539	0.324775	1.42546	0.000771883	1.85085	2.71852e-06	Cluster 7
AP001972.3	ENSG00000255136.3	0.106632	0.809495	1.62936	2.64e-14	1.85175	1.17961e-18	Cluster 7
VSTM2L	ENSG00000132821.12	0.620985	0.285048	1.5396	0.000422078	1.86286	6.99668e-06	Cluster 7
TBX19	ENSG00000143178.13	0.848842	0.175516	1.53243	0.00250834	1.87933	8.01325e-05	Cluster 7
NRSN2-AS1	ENSG00000225377.6	0.936655	0.0521778	1.38812	0.000947015	1.89012	1.4177e-06	Cluster 7
TMPRSS13	ENSG00000137747.16	0.444725	0.498227	1.22778	0.00631435	1.90589	1.88752e-06	Cluster 7
ECHDC2	ENSG00000121310.17	0.916282	0.175516	1.19305	0.0415106	1.92128	0.000161129	Cluster 7
EXTL3-AS1	ENSG00000246339.6	1.06549	0.112597	1.29609	0.030773	1.96126	0.000252412	Cluster 7
PROSER2-AS1	ENSG00000225778.5	0.884887	0.11575	1.11166	0.0239684	1.96364	3.17114e-06	Cluster 7
AC211476.11	ENSG00000285702.1	1.23377	0.080816	1.68925	0.00619155	1.96961	0.000706685	Cluster 7
KLHL35	ENSG00000149243.15	0.513973	0.234757	1.28067	7.22e-05	1.97948	3.37876e-11	Cluster 7
FAM198B-AS1	ENSG00000248429.5	1.08381	0.155689	1.72593	0.00657312	1.98196	0.000950074	Cluster 7
KIAA0319	ENSG00000137261.14	0.612581	0.361521	1.26496	0.0111858	1.99497	5.95643e-06	Cluster 7
LINC01399	ENSG00000233080.3	0.811548	0.0986841	1.58493	4.26e-05	2.01334	3.30678e-08	Cluster 7
DSCAML1	ENSG00000177103.15	0.635907	0.352747	2.03272	3.01e-05	2.02457	2.18634e-05	Cluster 7
TAFA2	ENSG00000198673.10	0.77554	0.314535	1.53939	0.00787808	2.02735	0.000128939	Cluster 7
AL391560.2	ENSG00000287887.1	0.528534	0.487037	1.10468	0.0495796	2.06288	1.26651e-05	Cluster 7
ZNF385C	ENSG00000187595.16	0.679182	0.338124	1.40691	0.00898233	2.06939	2.1539e-05	Cluster 7
GNG3	ENSG00000162188.6	0.26207	0.789147	1.57843	0.00593433	2.07301	9.81097e-05	Cluster 7
RPL32P29	ENSG00000244270.1	0.976333	0.124008	2.04053	5.65e-05	2.14141	1.35335e-05	Cluster 7
AC005753.3	ENSG00000287527.1	0.924813	0.230278	1.84998	0.00217164	2.14975	0.000169333	Cluster 7
ARHGEF33	ENSG00000214694.11	0.827411	0.130799	1.48307	0.000868665	2.1648	1.30453e-07	Cluster 7
AL033527.4	ENSG00000284719.1	1.22336	0.110175	1.61086	0.0148645	2.16591	0.000298449	Cluster 7
PPM1J	ENSG00000155367.15	0.686614	0.220316	1.23967	0.00515673	2.18033	2.43617e-08	Cluster 7
DNAAF1	ENSG00000154099.18	0.601594	0.587102	2.21965	0.0011928	2.22135	0.000873001	Cluster 7
DENND1C	ENSG00000205744.10	0.807865	0.273853	1.24134	0.0394438	2.2529	1.12187e-05	Cluster 7
AL162171.1	ENSG00000258789.1	1.1875	0.0603598	1.71292	0.00152986	2.2592	6.13269e-06	Cluster 7
KCNQ4	ENSG00000117013.17	0.205138	0.817696	2.11674	5.09e-06	2.26559	5.15921e-07	Cluster 7
PTGES	ENSG00000148344.11	0.722774	0.152458	1.94866	3.79e-07	2.27872	8.74494e-10	Cluster 7
C14orf39	ENSG00000179008.9	1.04063	0.123102	1.33851	0.0245097	2.30703	1.09741e-05	Cluster 7
CCDC191	ENSG00000163617.11	0.97682	0.147169	1.56346	0.00542663	2.31951	6.01315e-06	Cluster 7
AC099521.2	ENSG00000274698.1	1.4364	0.0604847	1.67478	0.0155698	2.32424	0.000197005	Cluster 7
UBR5-AS1	ENSG00000246263.3	1.08271	0.120683	1.9241	0.000703296	2.32883	1.4221e-05	Cluster 7
AP001830.1	ENSG00000255337.1	1.06553	0.198954	1.51506	0.0304846	2.33155	0.000160685	Cluster 7
INHA	ENSG00000123999.5	1.39681	0.0657588	1.8185	0.00658471	2.34815	0.000146972	Cluster 7
B3GNT7	ENSG00000156966.7	0.606731	0.567055	1.68981	0.0235929	2.36852	0.000471831	Cluster 7
CD8A	ENSG00000153563.15	0.451908	0.533511	1.52139	0.00137485	2.38404	2.83774e-08	Cluster 7
AC135731.1	ENSG00000259993.1	1.17453	0.119852	2.57192	7.62e-06	2.42781	2.10533e-05	Cluster 7
AC127496.7	ENSG00000280351.2	1.19237	0.0741418	2.60911	4.21e-07	2.43739	2.18562e-06	Cluster 7
AC097369.2	ENSG00000287595.1	0.497504	0.650482	1.8662	0.00526443	2.44038	7.09204e-05	Cluster 7
POU4F1	ENSG00000152192.8	0.428369	0.691092	1.63735	0.0157778	2.4529	5.38912e-05	Cluster 7
LYPD5	ENSG00000159871.15	1.10423	0.0690539	1.55928	0.00294572	2.45788	1.89868e-07	Cluster 7
SLC6A9	ENSG00000196517.13	0.9701	0.304959	2.22319	0.00193935	2.48416	0.000282827	Cluster 7
KIAA1324	ENSG00000116299.17	0.310837	0.81947	2.53691	0.000824289	2.5046	0.000702284	Cluster 7
FBXO6	ENSG00000116663.11	1.12539	0.175861	2.01514	0.00265653	2.52174	5.9136e-05	Cluster 7
AP001066.1	ENSG00000287088.1	0.722667	0.453219	2.20957	0.000693306	2.52463	4.64529e-05	Cluster 7
SMTNL2	ENSG00000188176.12	1.24468	0.0988481	2.92623	8.04e-07	2.53812	1.97689e-05	Cluster 7
AC120114.4	ENSG00000281348.1	0.762285	0.49636	2.11005	0.00793175	2.55599	0.000581581	Cluster 7
RHCG	ENSG00000140519.14	1.38489	0.122794	1.8529	0.0173371	2.5756	0.000268076	Cluster 7
ZNF460-AS1	ENSG00000267871.6	1.68583	0.0638048	2.2664	0.00419516	2.60843	0.000477257	Cluster 7
GNAL	ENSG00000141404.16	0.784172	0.498295	1.80666	0.0325495	2.62645	0.000494497	Cluster 7
DNAAF3	ENSG00000167646.14	1.59787	0.0525628	1.79324	0.0174947	2.63911	8.86862e-05	Cluster 7
ZNF426-DT	ENSG00000278611.2	1.76855	0.050475	2.48736	0.0014703	2.64259	0.000444616	Cluster 7
AL022324.3	ENSG00000272942.1	1.32007	0.0916024	2.08771	0.00130092	2.64493	1.25478e-05	Cluster 7
SYN3	ENSG00000185666.15	1.57814	0.0823383	1.74096	0.0371578	2.67511	0.00031261	Cluster 7
PLA2G4D	ENSG00000159337.7	1.25909	0.110907	1.53668	0.0285951	2.77349	4.80867e-06	Cluster 7
PTGES3P2	ENSG00000217643.1	0.87062	0.434479	2.4169	0.00167697	2.78251	0.000134875	Cluster 7
CACNA1C-AS2	ENSG00000256271.1	1.54275	0.0699216	2.26619	0.00167643	2.82713	2.61979e-05	Cluster 7
OSGIN1	ENSG00000140961.14	0.776472	0.547533	2.72663	0.00175198	2.84586	0.000704719	Cluster 7
AL353743.2	ENSG00000230303.6	1.66831	0.119211	1.97781	0.0389864	2.88204	0.000722049	Cluster 7
PEX5L	ENSG00000114757.19	0.569472	0.332164	1.79391	1.52e-05	2.98733	8.33588e-15	Cluster 7
SLC7A4	ENSG00000099960.13	0.940741	0.377243	1.77914	0.0290939	3.00619	2.12183e-05	Cluster 7
AC010327.8	ENSG00000287170.1	1.61507	0.144293	2.22352	0.0184844	3.02666	0.000401315	Cluster 7
DUSP5P1	ENSG00000183929.7	1.065	0.29318	2.20546	0.00360727	3.03551	1.19126e-05	Cluster 7
WNT4	ENSG00000162552.15	1.53491	0.222936	2.68649	0.00640123	3.08676	0.000865274	Cluster 7
AC020904.2	ENSG00000273654.1	1.60475	0.127546	2.36838	0.00834395	3.15426	0.000138353	Cluster 7
DEUP1	ENSG00000165325.13	2.092	0.0789722	2.26928	0.0386731	3.30877	0.000680528	Cluster 7
ABCA1	ENSG00000165029.16	1.21323	0.0955463	2.30264	0.000112228	3.32942	2.23033e-09	Cluster 7
RFPL2	ENSG00000128253.15	1.36804	0.391158	3.39669	0.00245973	3.55109	0.000999387	Cluster 7
MIR7-3HG	ENSG00000176840.12	1.84092	0.175411	3.25704	0.00332334	3.562	0.000776125	Cluster 7
ADAMTS16	ENSG00000145536.15	1.62794	0.0697623	2.46033	0.00122924	3.60921	2.14368e-07	Cluster 7
ULBP1	ENSG00000111981.5	1.6994	0.113801	3.14452	0.000358685	3.95967	1.97543e-06	Cluster 7
NPFF	ENSG00000139574.8	-0.0617746	0.982277	3.19513	0.00507203	3.98909	0.000178025	Cluster 7
MAOA	ENSG00000189221.9	1.75056	0.169697	2.73686	0.0106209	4.08858	2.65618e-05	Cluster 7
DMGDH	ENSG00000132837.15	2.36914	0.091572	3.00696	0.0147307	4.72668	1.54453e-05	Cluster 7
TRAPPC3L	ENSG00000173626.10	2.15172	0.344907	3.7846	0.031051	5.28816	0.000766816	Cluster 7
NIBAN1	ENSG00000135842.17	2.20079	0.226118	3.18305	0.0385765	5.30402	8.94816e-05	Cluster 7
FAM222A-AS1	ENSG00000255650.6	3.14319	0.0856916	4.72565	0.00236425	5.31257	0.000325706	Cluster 7
GRIN2A	ENSG00000183454.17	3.44922	0.0512824	4.41553	0.00481355	5.51433	0.000151984	Cluster 7
KLHDC7B	ENSG00000130487.9	3.63276	0.142675	6.30706	0.0016404	6.76089	0.000439201	Cluster 7
ARHGEF4	ENSG00000136002.19	0.593886	0.168987	1.30736	0.000120492	1.50995	3.5464e-06	Cluster 8
CCDC151	ENSG00000198003.12	0.584197	0.351544	0.660797	0.235595	1.52003	0.000617918	Cluster 8
RFPL1S	ENSG00000225465.9	0.79023	0.0521778	0.552039	0.189029	1.57324	1.81623e-06	Cluster 8
AC016168.5	ENSG00000287836.1	0.662923	0.284438	0.497215	0.41752	1.57689	0.000449178	Cluster 8
AL133325.3	ENSG00000278041.1	1.07132	0.0565547	0.632953	0.302892	1.61494	0.000549306	Cluster 8
SORBS2	ENSG00000154556.18	0.145155	0.879451	0.846969	0.140004	1.63878	0.000670009	Cluster 8
LINC01503	ENSG00000233901.6	0.968854	0.0907176	0.906269	0.097565	1.7624	0.000121113	Cluster 8
DNAI1	ENSG00000122735.16	0.828619	0.244702	1.13952	0.0595144	1.81882	0.000556764	Cluster 8
AC011451.4	ENSG00000287275.1	0.514516	0.476489	0.927362	0.0956096	1.82719	5.83469e-05	Cluster 8
NKPD1	ENSG00000179846.9	0.687824	0.360098	0.990948	0.113412	1.86573	0.000381584	Cluster 8
GIPR	ENSG00000010310.9	0.159935	0.881383	0.6845	0.315419	1.9766	0.000137233	Cluster 8
CFAP70	ENSG00000156042.18	0.951268	0.226742	1.07433	0.12692	1.98211	0.000726204	Cluster 8
MAATS1	ENSG00000183833.16	0.872568	0.306767	0.852946	0.279246	2.14033	0.000466967	Cluster 8
ATP6V1C2	ENSG00000143882.12	0.941355	0.263636	0.827508	0.304097	2.15108	0.000336118	Cluster 8
MR1	ENSG00000153029.14	1.14746	0.0579026	1.05449	0.0722037	2.34124	6.79555e-07	Cluster 8
AC027117.1	ENSG00000253671.3	1.17796	0.175411	1.39788	0.0716536	2.37237	0.000409412	Cluster 8
C15orf65	ENSG00000261652.3	0.621644	0.522213	0.724138	0.393901	2.39739	0.000147152	Cluster 8
GLS2	ENSG00000135423.13	1.28948	0.197851	0.85064	0.413033	2.59627	0.00061014	Cluster 8
NPPC	ENSG00000163273.4	1.01633	0.379723	1.52534	0.108547	3.07991	8.69437e-05	Cluster 8
FSTL5	ENSG00000168843.14	1.26565	0.303993	0.535745	0.705635	3.24474	0.00013181	Cluster 8
DRC1	ENSG00000157856.12	1.50903	0.165919	1.33779	0.201826	3.44447	2.53789e-05	Cluster 8
SLC17A7	ENSG00000104888.10	2.11136	0.100103	2.03412	0.0950128	3.85588	0.000136122	Cluster 8
MMP9	ENSG00000100985.7	2.77653	0.0640004	1.83922	0.252875	4.13304	0.000854818	Cluster 8
PRLR	ENSG00000113494.17	2.69958	0.0547494	2.00327	0.162154	4.37947	0.000183846	Cluster 8
NPTX1	ENSG00000171246.6	2.7279	0.0801563	2.80924	0.0541614	5.18173	3.97252e-05	Cluster 8
CLUL1	ENSG00000079101.16	3.46695	0.0620201	3.05193	0.0964612	5.34794	0.00039136	Cluster 8
ATOH1	ENSG00000172238.6	1.21808	0.681597	2.38588	0.244002	5.59451	0.000223966	Cluster 8
